# Supplementary material for: The influence of metalinguistic awareness on cross-contextual communication effectiveness: a perspective on instructional intervention design
Source: Front Psychol. 2026 May 18;17:1843623. doi: 10.3389/fpsyg.2026.1843623 (PMC13223158; doi:10.3389/fpsyg.2026.1843623)
Supplement: Supplementary file 1 [file Data_Sheet_1.ZIP]

Archive with 3 entries (3 files):
- Supplementary Material Survey Instrument(1).docx
- Main_Study_Data.csv
- Data Analysis Codebook.docx
