# Supplementary material for: The influence of metalinguistic awareness on cross-contextual communication effectiveness: a perspective on instructional intervention design
Source: Front Psychol. 2026 May 18;17:1843623. doi: 10.3389/fpsyg.2026.1843623 (PMC13223158; doi:10.3389/fpsyg.2026.1843623)
Supplement: Supplementary file 1 [file Data_Sheet_1.ZIP › Main_Study_Data.csv]

ID	Duration	Consent	Gender	Age	Edu	Major	LangYrs	ExpCross	MAS_1	MAS_2	MAS_3	MAS_4	MAS_5	MAS_6	MAS_7	MAS_8	MAS_9	MAS_10	MAS_11	MAS_12	MAS_13	MAS_14	MAS_15	MAS_16	MAS_17	MAS_18	MAS_19	MAS_20	MAS_21	MAS_22	CCC_23	CCC_24	CCC_25	CCC_26	CCC_27	CCC_28	CCC_29	CCC_30	CCC_31	CCC_32	CCC_33	CCC_34	CCC_35	CCC_36	CCC_37	CCC_38	CCC_39	CCC_40	CCC_41
1	339	1	1	2	3	1	1	2	5	3	3	4	4	3	4	2	3	3	3	5	3	1	4	4	4	3	3	4	1	4	4	3	2	4	3	3	2	4	4	3	2	4	4	2	4	4	1	4	4
2	288	1	1	5	2	1	3	1	4	4	2	3	3	2	2	2	1	2	3	2	3	2	1	3	3	1	2	2	1	4	4	3	3	3	4	3	2	4	2	4	1	2	2	5	4	3	3	4	3
3	351	1	2	2	3	1	2	2	4	4	4	2	4	4	3	2	4	3	4	3	3	4	2	3	3	2	2	3	1	2	3	2	4	5	4	3	3	3	3	4	3	4	4	4	3	3	4	4	5
4	421	1	1	3	1	1	1	4	3	5	2	5	4	5	4	5	5	4	3	3	3	1	4	3	4	4	4	4	4	3	3	2	2	4	3	4	2	3	2	3	3	3	4	3	4	3	3	4	5
5	281	1	2	5	3	4	3	2	1	3	2	2	4	4	3	4	4	2	4	3	5	5	3	2	4	4	4	2	4	4	3	5	2	4	5	2	3	2	4	2	3	5	3	5	5	4	3	3	5
6	281	1	2	2	3	4	2	4	5	5	5	4	4	4	5	4	5	4	4	5	5	4	5	5	4	4	4	3	4	4	4	4	5	4	3	4	3	4	5	3	4	4	4	4	3	3	4	4	4
8	361	1	2	2	5	1	3	1	4	4	5	5	4	5	3	5	5	4	5	3	3	5	4	4	3	3	5	5	5	3	5	4	5	4	4	4	5	5	5	4	5	3	5	4	4	3	4	4	5
9	262	1	2	2	4	1	2	1	2	4	4	4	4	5	5	5	4	2	3	3	4	2	3	3	4	4	4	4	5	3	4	3	3	2	4	4	3	1	4	4	4	4	3	3	5	3	3	5	2
10	343	1	1	2	4	1	3	2	3	4	2	3	4	3	5	4	4	3	3	2	4	2	5	2	2	4	4	3	4	2	3	3	3	4	4	2	2	3	5	4	5	5	3	3	2	2	4	4	3
11	262	1	1	3	3	1	2	1	4	3	4	4	4	3	4	3	3	3	3	3	2	1	4	4	3	3	5	4	3	4	2	4	4	4	3	3	3	2	3	3	2	3	3	2	5	1	4	4	3
12	262	1	1	2	4	5	4	1	4	2	3	4	5	3	4	2	2	4	3	3	4	5	2	3	1	5	3	4	3	4	4	3	4	5	2	3	3	5	3	3	3	4	2	3	3	4	4	5	3
13	319	1	2	3	2	1	2	4	3	5	4	4	4	4	5	3	5	5	5	3	5	5	4	5	3	3	5	4	3	3	4	3	3	4	5	5	3	5	4	5	5	4	4	5	5	4	3	2	4
14	146	1	1	5	4	2	3	3	4	2	3	2	2	1	3	3	4	1	3	3	3	3	3	3	2	3	2	2	3	3	4	3	2	3	3	3	3	3	3	2	3	2	3	3	4	2	3	2	3
15	162	1	2	4	2	1	1	3	3	3	3	1	4	3	3	2	2	4	4	5	4	3	3	3	4	4	5	3	3	4	3	1	4	4	3	5	3	3	5	2	2	4	4	3	3	3	4	3	4
16	255	1	2	3	4	1	3	1	3	5	5	4	3	3	3	4	5	3	5	4	5	5	5	5	5	4	3	5	4	4	5	4	4	4	3	3	3	4	4	4	2	4	4	3	4	4	5	3	3
17	218	1	1	2	3	3	4	1	3	3	4	3	2	2	3	3	5	5	1	3	4	3	4	4	3	3	4	4	4	2	4	2	4	4	3	2	4	3	3	4	4	1	2	3	3	3	3	3	3
18	325	1	2	3	4	3	4	1	4	3	4	5	4	5	4	3	4	4	5	5	5	4	4	5	5	3	3	4	4	4	3	4	4	4	5	5	5	4	3	4	5	5	5	3	3	4	4	3	4
19	227	1	1	3	4	1	2	3	5	5	3	5	5	4	5	3	4	3	5	4	5	5	4	4	5	5	5	4	4	4	4	3	5	5	3	3	5	4	5	4	4	4	5	4	4	4	5	4	4
20	187	1	1	2	2	1	2	4	4	2	3	4	2	3	4	5	3	2	4	4	3	3	5	4	3	3	3	3	2	3	4	4	4	4	3	4	2	5	3	4	3	4	4	5	4	3	3	5	4
21	417	1	2	2	3	2	4	2	4	4	5	3	4	5	3	5	3	4	3	3	4	4	5	5	3	4	4	4	4	3	3	4	4	4	5	3	3	5	4	4	3	3	3	5	3	3	4	4	4
22	281	1	2	4	5	1	4	1	3	3	3	4	2	2	2	4	2	2	2	4	2	3	3	3	3	3	2	2	2	3	3	4	3	3	4	2	3	4	3	4	3	4	3	2	3	3	3	3	4
23	305	1	2	2	3	1	1	2	3	4	5	3	4	3	5	4	4	4	4	4	4	4	2	3	4	3	5	1	4	4	3	3	4	5	3	3	4	3	3	3	3	4	4	4	4	3	3	4	4
24	186	1	1	2	4	6	3	1	4	2	5	4	4	4	3	3	2	5	5	3	4	2	4	5	3	3	3	5	5	5	3	4	4	4	4	4	3	4	4	4	3	4	3	3	3	2	3	4	2
25	256	1	1	2	3	3	2	1	4	5	4	2	4	5	4	5	2	3	5	3	3	3	4	3	4	5	5	5	4	4	4	4	4	4	4	3	3	4	3	4	5	5	4	3	4	4	5	3	3
27	207	1	2	4	3	2	1	3	1	4	2	1	2	3	2	3	2	4	2	4	3	2	3	2	3	4	1	2	2	3	5	4	4	3	3	4	5	3	3	3	4	5	4	3	3	2	2	3	3
29	251	1	1	3	4	3	3	1	1	1	2	3	4	1	2	1	4	1	2	2	3	1	2	3	3	1	2	2	1	2	2	3	3	2	3	3	3	3	3	2	4	2	2	2	3	4	3	4	3
30	276	1	2	1	3	4	1	4	3	4	4	3	4	4	2	5	3	4	3	3	4	2	2	1	3	3	3	4	3	2	2	2	2	3	5	4	3	2	4	3	4	3	3	3	4	3	2	2	3
32	448	1	1	3	3	1	3	1	3	3	4	4	4	3	2	4	3	5	3	3	4	3	5	4	3	2	2	3	4	2	3	4	4	3	3	3	3	4	1	2	3	3	3	3	3	3	3	4	2
34	215	1	1	2	4	2	2	1	2	4	3	4	4	5	3	4	4	5	4	4	5	5	5	4	5	5	5	5	5	4	4	4	3	4	4	4	3	4	4	5	4	5	4	4	4	5	5	5	5
35	365	1	2	3	5	5	3	1	4	1	3	3	3	3	4	3	3	4	3	3	3	3	2	3	1	3	4	4	5	4	2	1	3	3	5	4	4	3	3	2	3	4	3	3	3	3	3	4	3
36	202	1	1	2	3	3	2	3	3	5	3	5	3	3	3	4	3	3	4	3	3	5	4	1	4	4	4	4	4	5	5	3	3	3	4	4	4	2	2	3	3	3	3	3	4	3	3	4	3
37	316	1	1	3	4	3	3	1	5	3	3	5	3	3	4	2	4	3	3	4	4	4	3	4	3	3	4	3	5	3	4	4	3	5	3	4	5	5	2	3	4	4	4	4	4	4	5	3	2
38	143	1	2	2	4	1	4	2	2	2	1	4	3	3	4	3	1	3	2	3	3	1	3	3	2	2	2	4	2	3	2	3	2	4	3	3	3	4	3	3	3	3	3	4	4	3	3	3	4
39	193	1	2	1	3	3	3	2	2	1	2	3	2	3	4	3	1	4	1	3	4	4	3	3	3	3	3	1	2	4	3	3	3	4	2	2	2	4	4	2	2	3	3	3	3	3	4	2	3
40	315	1	2	2	5	1	2	2	3	5	4	3	4	3	3	3	3	4	3	3	3	2	4	3	2	2	4	4	4	2	4	3	5	2	3	2	4	4	3	3	5	3	4	4	2	4	3	3	5
41	359	1	2	5	2	2	2	3	2	1	1	1	4	1	2	3	3	3	1	1	1	2	1	3	2	2	2	1	1	3	2	4	2	3	3	3	4	4	3	3	4	2	2	5	4	4	4	3	3
42	313	1	2	4	2	1	2	3	3	4	4	3	3	5	2	3	4	3	4	3	2	3	2	4	3	3	3	3	3	3	4	3	4	4	3	4	4	3	4	5	4	4	3	5	4	3	4	3	4
43	290	1	2	5	4	4	2	1	4	4	3	3	2	4	3	2	4	3	4	4	4	5	4	2	3	3	2	5	4	3	3	4	4	4	3	4	5	3	5	4	3	3	4	3	4	5	4	4	4
44	275	1	2	3	3	1	3	3	2	3	4	1	1	2	2	3	3	2	3	2	2	4	1	4	2	3	1	3	4	2	3	4	4	4	3	4	5	4	4	2	3	2	5	2	2	2	2	2	4
45	181	1	1	2	4	2	3	2	2	4	5	3	4	5	4	4	3	5	4	3	4	3	3	5	5	2	4	3	4	4	3	3	4	4	4	4	4	5	3	4	3	4	4	3	4	3	4	4	4
46	242	1	2	3	4	5	1	4	2	2	5	2	3	5	5	2	2	4	4	5	4	4	4	3	5	4	4	3	3	4	3	3	5	3	3	5	4	3	4	3	4	5	5	4	3	4	5	5	4
47	263	1	1	3	2	1	1	2	2	3	4	4	4	1	4	4	3	4	3	5	3	4	3	3	2	5	4	4	4	4	5	4	3	5	2	3	4	3	4	2	3	1	3	5	4	5	3	2	3
48	384	1	3	4	4	3	2	4	3	3	3	4	3	4	2	3	4	4	3	4	3	4	3	3	4	2	3	4	2	4	4	2	4	3	3	4	3	5	3	3	3	3	3	4	3	3	3	3	3
49	327	1	2	2	3	2	3	3	4	3	3	5	2	3	4	4	4	2	2	5	3	4	4	5	5	5	3	5	4	4	1	3	3	3	2	3	3	4	4	5	3	4	4	2	3	3	3	2	3
50	158	1	1	3	3	1	2	1	3	4	5	4	2	4	4	3	4	4	5	2	4	3	5	2	4	4	4	3	4	5	5	5	4	5	2	5	4	4	3	2	3	2	4	3	2	4	4	3	4
51	325	1	2	2	3	4	3	2	5	4	3	3	4	4	4	3	4	4	4	3	3	3	3	3	3	3	4	2	4	2	3	4	2	2	4	3	3	3	2	2	5	3	2	3	4	3	3	4	5
52	269	1	2	2	4	1	2	4	4	4	4	1	3	4	2	4	2	5	2	3	3	3	2	1	3	2	3	3	3	5	3	5	5	1	4	2	4	5	4	5	4	3	4	3	4	5	4	4	4
53	245	1	1	3	1	3	4	3	3	3	5	2	3	3	4	4	4	2	3	3	3	5	3	3	3	4	4	3	3	3	3	4	3	4	3	4	4	2	4	3	5	3	4	4	4	4	5	4	4
54	348	1	2	3	3	3	4	1	3	5	4	3	3	3	3	4	5	5	3	4	4	5	2	4	4	5	3	3	4	5	3	3	4	4	3	4	3	2	3	4	4	3	3	2	3	3	5	4	3
55	382	1	2	2	3	3	2	3	3	4	4	2	4	3	2	3	3	3	3	1	4	2	3	3	2	3	3	3	2	3	3	3	3	4	2	3	3	4	3	3	3	2	3	2	2	5	3	3	4
56	374	1	1	2	4	4	2	1	4	5	5	5	5	5	5	5	4	5	5	5	5	5	5	4	5	5	5	5	3	4	3	4	5	3	5	4	5	5	4	4	4	3	5	4	4	2	5	3	5
57	232	1	2	3	3	1	3	1	3	4	5	2	3	4	2	4	3	5	3	4	4	3	4	3	2	4	4	3	3	4	3	4	4	4	4	4	4	4	5	5	2	4	4	4	4	5	4	4	4
58	275	1	1	3	2	1	2	2	3	5	3	4	3	2	4	3	2	4	1	5	5	4	3	4	3	4	4	3	4	4	3	3	3	3	3	2	3	3	4	2	3	5	4	4	4	4	4	4	4
59	326	1	2	4	3	4	3	1	3	2	2	3	3	4	2	4	3	3	3	2	4	5	2	4	2	2	5	4	4	4	3	2	2	2	2	1	3	4	2	4	3	3	3	3	3	2	3	2	3
60	378	1	2	5	3	3	4	3	3	3	3	4	2	3	5	5	4	4	3	3	4	3	4	4	4	4	2	2	3	3	4	4	4	5	3	5	4	4	2	4	4	5	3	5	3	5	3	3	5
61	261	1	2	3	4	4	3	1	2	1	3	3	3	3	2	3	4	2	2	1	3	3	3	2	2	4	3	2	2	5	3	1	3	2	2	2	2	3	2	1	3	3	3	3	1	1	2	1	4
62	285	1	2	2	3	4	4	3	3	3	3	2	3	3	3	3	3	3	3	3	4	3	3	3	3	3	3	3	4	4	3	3	5	3	3	5	3	5	3	4	2	3	2	3	3	4	4	2	4
63	211	1	2	3	2	4	2	1	3	3	2	3	1	3	3	3	3	2	3	4	3	3	3	3	4	1	3	4	3	4	2	3	3	4	3	4	2	3	3	3	3	3	3	3	2	1	2	3	3
64	204	1	2	2	5	3	2	1	3	4	2	4	3	4	3	4	3	4	4	3	4	4	5	4	5	4	3	4	4	3	4	2	4	4	4	5	3	3	3	4	4	4	3	4	5	3	3	3	3
65	365	1	1	2	1	2	3	1	5	4	5	4	5	3	4	5	4	2	4	5	5	4	3	2	2	4	5	5	5	4	3	5	3	5	4	3	3	5	4	4	3	5	4	4	4	3	4	3	4
66	408	1	2	4	5	4	2	1	3	2	5	5	4	3	4	5	3	4	4	4	4	5	4	4	3	2	4	5	4	4	4	2	5	4	4	2	4	3	3	3	4	4	4	2	4	3	3	5	2
67	294	1	1	1	3	3	3	1	1	2	2	3	2	2	3	1	2	2	2	2	3	2	4	2	2	1	1	5	2	3	2	3	3	3	3	2	3	3	3	3	4	3	2	4	3	3	3	4	3
68	380	1	2	4	4	1	2	1	5	5	5	4	4	5	5	4	4	4	4	3	5	5	5	5	5	5	5	5	4	4	4	3	4	4	5	4	4	3	4	4	5	5	3	4	4	3	4	4	3
69	328	1	1	3	3	5	1	2	3	3	4	4	4	3	4	3	4	4	5	4	4	2	3	4	2	3	3	5	2	3	3	3	4	4	4	2	4	4	4	4	3	4	5	3	3	2	4	4	5
70	248	1	1	3	1	5	4	1	3	3	3	3	2	5	3	4	2	2	4	1	3	3	2	1	2	2	5	4	4	4	4	4	2	3	3	3	4	3	3	2	4	3	3	4	2	4	4	4	5
71	328	1	1	3	4	3	2	2	1	2	4	3	2	5	5	2	4	5	4	4	4	5	3	3	4	4	5	4	3	4	4	5	3	3	3	4	3	4	3	5	5	4	3	3	4	4	3	4	3
72	423	1	2	4	4	1	4	1	5	4	4	4	3	4	4	4	3	4	5	4	5	3	4	5	4	3	4	5	4	3	4	4	5	5	4	3	3	4	5	3	4	3	3	4	4	4	4	4	4
73	297	1	1	3	4	2	4	3	4	3	3	3	4	3	2	3	3	3	4	4	4	1	2	3	3	3	3	3	5	2	5	2	3	4	4	3	3	4	4	4	4	5	2	4	2	4	3	4	3
74	425	1	2	3	2	4	3	4	2	3	3	5	3	3	4	5	4	3	4	3	4	4	4	3	4	3	4	3	3	5	2	4	3	4	3	4	3	4	5	4	4	5	4	4	3	4	4	4	2
76	365	1	1	3	4	1	3	1	5	3	4	3	4	2	3	2	4	5	3	4	4	4	1	4	3	3	1	3	4	2	3	3	2	2	3	3	3	4	3	4	3	5	4	3	4	4	3	3	4
77	306	1	2	2	3	1	4	1	2	3	3	2	3	3	2	2	3	4	3	3	3	5	3	4	3	3	4	3	3	2	2	4	3	4	4	4	3	3	3	3	3	4	3	5	5	3	4	3	4
78	276	1	2	3	4	5	2	4	2	1	3	3	3	4	2	2	2	3	4	2	2	2	3	2	3	3	3	4	2	2	3	2	4	2	3	3	3	1	4	4	4	3	5	3	3	3	2	4	3
79	307	1	1	3	4	2	3	1	2	3	4	2	4	3	5	3	3	4	4	1	5	3	4	4	2	4	2	3	4	4	4	3	3	2	2	3	4	4	3	3	3	4	4	4	3	4	3	3	2
80	140	1	2	3	3	3	3	1	4	4	5	4	4	4	4	4	3	4	3	4	3	3	3	5	5	5	5	4	5	4	3	3	2	3	3	3	4	4	4	2	3	4	3	2	4	5	4	3	4
81	282	1	2	1	2	6	3	1	4	3	5	3	4	2	2	3	3	3	4	4	3	4	3	5	2	4	5	4	3	5	3	4	4	3	5	2	3	3	3	5	4	4	2	3	4	4	2	4	2
82	328	1	2	2	3	1	3	1	5	5	4	3	4	4	5	5	5	4	4	3	2	4	4	5	3	5	4	4	4	3	3	4	4	4	4	5	5	5	4	4	5	3	5	4	4	3	5	4	3
83	418	1	1	3	2	3	2	1	2	3	3	2	3	4	5	3	3	3	4	4	4	3	5	3	3	4	5	2	5	4	3	3	5	4	5	4	2	3	3	5	2	3	3	4	3	3	5	5	3
84	258	1	1	2	3	1	3	3	2	3	3	3	2	3	3	4	3	4	2	3	2	4	3	5	4	3	5	3	3	4	3	4	3	3	2	4	5	3	4	3	5	4	3	3	4	4	2	3	4
85	235	1	2	2	3	2	4	1	4	3	4	5	3	4	5	5	4	4	4	3	3	4	4	3	1	4	3	5	4	5	5	4	4	3	5	4	5	3	3	3	4	5	5	4	5	5	2	4	4
86	259	1	1	1	2	4	2	2	4	4	1	3	5	2	2	3	2	4	2	1	3	3	2	3	3	3	1	4	1	3	2	2	3	2	1	3	3	4	3	4	4	4	4	2	2	3	3	4	3
87	373	1	2	5	3	2	4	1	2	3	4	4	3	3	3	2	3	4	3	2	4	2	2	4	4	3	4	2	2	5	3	3	3	3	3	4	2	2	3	3	4	5	4	2	4	5	2	2	3
88	326	1	2	3	2	6	3	1	4	2	3	4	3	3	4	3	3	3	2	5	2	2	4	2	4	3	3	2	3	3	4	4	3	2	4	2	3	3	3	4	4	4	4	3	3	4	4	4	3
89	257	1	2	2	4	3	4	4	4	5	4	4	3	4	4	3	3	3	4	5	4	2	5	4	4	4	3	4	5	5	4	3	4	4	5	3	5	4	4	5	3	4	5	4	4	3	4	3	3
91	307	1	3	2	2	1	3	3	4	4	3	4	4	5	4	4	4	5	3	4	3	4	4	3	3	5	4	3	4	3	5	3	4	4	5	4	5	4	4	5	4	4	4	4	3	4	4	3	5
92	377	1	1	3	5	2	1	2	2	4	5	4	4	5	4	4	3	3	3	4	4	4	5	5	4	4	4	3	4	3	4	3	4	4	3	3	3	2	3	5	3	2	3	4	4	4	5	4	4
93	243	1	2	3	3	2	4	1	3	2	3	3	2	3	4	2	1	4	3	4	3	3	4	2	2	2	2	4	4	3	4	3	4	3	3	4	3	4	3	3	4	3	3	4	2	4	4	2	4
94	273	1	1	2	3	1	1	4	5	4	4	2	4	5	4	1	3	4	3	3	3	4	5	5	3	4	4	3	3	4	2	5	3	4	3	4	4	3	3	4	3	2	3	3	4	3	4	5	3
95	268	1	2	2	2	2	4	1	3	3	3	4	3	4	3	2	3	4	3	4	2	3	4	4	4	3	3	5	4	2	4	3	4	2	2	4	4	2	3	2	2	4	3	2	5	2	4	2	2
97	323	1	2	3	4	4	2	1	3	2	3	4	4	4	4	3	4	5	2	5	4	2	2	3	4	2	3	3	4	3	3	4	2	3	4	2	5	3	4	2	2	2	3	3	3	3	5	4	3
98	320	1	3	3	4	4	2	3	1	5	4	2	2	2	3	3	2	4	2	4	4	3	3	3	3	4	2	2	3	4	4	5	3	5	5	4	4	3	4	5	4	4	5	4	4	5	4	4	4
99	300	1	2	2	2	4	3	1	5	4	2	4	4	5	5	4	3	4	5	5	5	4	4	4	4	4	4	4	4	4	4	4	5	4	4	4	4	5	3	4	4	5	4	3	4	4	4	4	3
100	281	1	1	1	2	1	2	2	3	4	5	3	5	4	4	5	4	5	4	3	3	3	5	4	5	4	3	4	4	4	3	3	3	5	3	3	4	2	2	3	3	3	4	3	4	3	3	3	3
101	186	1	1	2	3	1	4	3	4	4	4	3	2	3	3	4	3	3	2	4	3	4	4	4	2	4	4	3	3	2	4	4	2	3	4	3	4	3	5	3	3	3	3	4	4	4	2	3	3
102	266	1	2	5	3	4	2	4	3	3	4	4	3	4	4	3	2	3	4	3	2	3	3	5	3	2	3	3	3	3	3	2	1	3	3	2	2	3	5	3	3	1	1	3	2	3	4	3	5
103	272	1	1	2	2	3	2	4	4	4	3	4	3	3	2	1	3	2	3	3	5	3	5	3	3	2	2	4	3	4	3	4	3	2	2	3	2	3	3	2	3	2	3	3	4	4	2	2	2
104	235	1	1	3	3	1	4	3	2	1	2	2	2	2	2	4	1	2	3	3	2	2	1	1	2	2	2	2	2	2	2	4	3	2	3	2	3	3	4	3	3	3	4	4	1	3	2	3	3
106	332	1	1	2	4	4	4	1	3	3	2	5	4	5	4	4	4	3	5	4	3	5	3	4	5	2	4	3	3	3	3	5	3	3	5	4	4	5	5	5	5	4	5	3	3	2	2	4	4
107	450	1	1	2	3	3	2	1	4	3	4	5	5	4	5	3	4	4	2	4	5	4	2	3	5	3	3	3	3	4	4	4	3	4	4	4	3	3	4	3	4	3	2	3	3	4	3	4	4
108	313	1	1	2	4	1	3	1	1	2	2	3	2	2	3	3	3	2	1	3	4	1	2	1	2	3	2	2	1	2	3	2	4	2	3	2	3	1	3	3	3	3	3	2	3	1	3	1	3
109	320	1	1	3	3	4	3	1	4	4	3	3	2	2	4	3	4	4	3	3	3	4	2	5	3	4	4	3	3	3	4	4	2	4	4	3	4	2	1	3	2	2	4	3	2	3	3	3	2
110	294	1	1	3	3	3	3	1	1	3	2	2	3	2	2	2	2	1	2	4	1	4	2	2	3	2	1	2	2	2	4	3	2	2	1	2	3	3	2	2	2	3	2	1	3	1	2	2	2
111	146	1	3	3	2	4	3	2	5	5	4	4	5	4	5	5	5	4	4	3	4	4	4	4	3	5	3	5	5	5	4	5	5	3	3	4	5	4	4	3	4	3	5	4	4	4	3	5	4
112	297	1	1	3	3	4	3	1	3	2	3	4	3	3	3	3	3	3	3	4	1	3	4	4	3	3	3	4	3	3	3	3	3	3	3	4	2	3	3	3	2	2	2	3	4	3	3	2	3
113	304	1	1	1	5	4	3	2	5	5	3	4	3	3	4	3	4	4	4	5	4	3	3	3	5	5	4	4	3	4	5	4	4	3	5	4	3	4	3	4	3	5	3	2	3	3	3	2	3
114	497	1	2	5	3	3	2	1	4	4	5	3	4	3	4	4	4	4	4	5	5	2	5	3	3	4	4	5	4	3	3	2	3	3	3	4	4	3	3	3	3	4	4	2	2	1	2	3	5
116	324	1	2	2	3	4	2	2	2	4	3	4	3	4	3	3	3	3	4	2	3	2	4	4	3	3	3	3	3	3	3	3	3	5	3	3	3	3	3	5	5	5	3	3	4	5	3	2	4
117	297	1	2	5	2	3	3	3	4	4	3	5	2	3	4	4	5	4	3	5	4	3	3	3	4	3	4	4	3	4	2	3	3	3	4	5	2	5	3	4	4	3	2	4	4	3	4	4	2
118	206	1	1	3	4	4	2	3	3	2	2	4	3	4	3	4	3	3	2	1	4	2	2	1	2	2	3	3	2	2	3	2	2	3	2	2	2	3	4	2	4	3	3	1	2	3	2	1	3
119	391	1	1	3	3	1	3	2	5	3	4	4	3	4	5	3	3	4	3	2	2	3	2	5	5	3	2	4	4	5	4	3	4	3	3	4	3	5	4	4	5	3	3	2	2	5	5	4	4
120	360	1	2	3	3	1	3	1	4	3	2	3	3	3	2	3	2	3	3	3	3	3	2	3	3	3	2	2	4	4	3	4	3	4	4	4	4	4	4	4	3	3	5	3	3	2	4	2	2
121	363	1	2	4	3	5	2	2	2	2	2	1	2	2	2	1	2	3	2	3	5	2	3	1	1	3	4	1	2	1	2	3	3	3	3	2	3	3	1	3	3	2	3	2	3	3	3	4	5
122	227	1	2	3	3	4	1	1	1	2	1	2	2	1	3	2	4	2	3	4	1	3	3	2	2	3	2	3	3	1	4	3	3	3	3	4	3	2	2	4	2	3	3	2	3	2	3	2	3
123	412	1	2	2	2	5	2	1	4	4	4	4	4	5	4	4	3	4	4	3	4	4	3	4	4	3	4	4	1	4	2	2	4	4	4	4	3	4	5	3	3	4	4	4	5	3	2	3	4
124	187	1	1	2	3	4	3	2	1	3	2	3	2	2	3	3	4	2	4	3	5	5	4	4	3	4	3	4	4	2	2	3	3	3	3	5	4	3	3	5	3	4	3	3	3	5	4	4	2
125	346	1	3	4	2	3	4	1	5	3	3	3	4	2	3	3	3	2	2	3	4	4	2	5	4	3	3	3	3	3	4	4	3	5	4	4	5	4	5	4	3	4	3	2	2	4	3	3	4
126	475	1	1	2	4	4	1	1	4	4	4	3	4	5	4	3	4	5	5	4	3	4	4	3	3	5	4	5	4	4	3	2	2	4	3	3	3	3	3	3	3	4	2	1	4	4	3	4	4
127	220	1	2	2	4	5	3	4	5	4	4	5	3	3	3	5	5	2	2	5	4	4	5	4	5	4	5	5	4	4	4	5	3	4	4	3	4	2	4	5	4	4	4	5	4	4	3	3	4
128	254	1	2	2	4	3	2	4	2	3	3	4	5	2	3	4	3	3	4	3	3	4	2	3	4	3	4	4	5	4	3	4	3	4	3	2	4	4	4	4	4	3	4	4	4	3	3	3	4
129	307	1	2	2	3	3	3	1	4	2	2	4	4	3	5	4	3	4	4	2	3	4	3	2	4	3	3	3	2	3	5	3	3	1	1	3	3	3	3	3	3	2	2	3	4	4	3	3	3
130	259	1	2	3	3	1	4	1	5	3	4	5	4	4	3	2	5	4	3	3	4	3	4	5	4	4	2	3	5	2	4	5	3	5	5	4	5	3	4	4	5	3	4	4	5	5	4	3	3
131	175	1	1	4	2	3	2	1	1	3	4	3	4	3	2	3	4	2	4	4	2	3	1	3	3	2	4	2	3	4	4	4	2	3	4	3	3	3	2	3	3	4	2	3	3	3	3	3	2
132	305	1	1	2	4	4	3	1	4	3	5	3	5	3	3	3	4	4	4	4	4	2	5	4	3	3	3	4	4	5	4	3	4	3	4	2	3	3	3	3	5	3	4	4	4	4	4	4	4
133	215	1	1	2	3	1	1	4	4	4	4	4	4	5	4	4	5	4	4	4	3	4	4	4	3	5	5	4	4	5	3	4	4	2	4	4	5	4	3	4	2	3	4	3	4	3	3	2	5
134	337	1	1	2	3	1	1	1	3	4	5	4	4	4	3	3	4	4	4	5	3	4	5	3	5	3	5	2	3	2	3	4	3	4	3	4	4	4	3	3	4	3	5	3	3	4	5	4	4
135	226	1	2	4	3	2	2	3	3	3	1	2	1	2	3	2	4	2	5	1	2	2	2	1	4	2	2	4	3	3	4	2	4	1	3	3	2	3	2	1	3	2	2	3	2	3	3	3	2
136	423	1	1	3	2	1	1	1	4	2	4	4	3	2	3	4	3	4	4	3	5	3	1	3	2	4	4	3	3	1	3	2	2	3	4	2	5	3	4	3	3	4	2	4	4	3	3	2	3
137	237	1	1	2	3	1	3	4	2	4	4	4	3	3	4	1	3	4	4	3	3	3	3	4	3	3	2	3	4	5	3	4	4	4	4	4	3	3	4	4	3	3	3	4	3	2	3	2	5
138	274	1	2	4	2	2	3	1	5	5	3	5	4	4	3	5	2	3	3	3	3	3	3	5	3	4	3	5	3	4	4	3	3	3	5	3	4	3	4	4	4	5	3	4	4	5	3	4	2
139	365	1	2	4	4	5	3	3	2	3	5	5	4	5	3	4	3	3	4	4	4	5	4	5	3	3	5	2	3	3	3	3	4	4	2	3	4	3	4	3	4	3	4	3	4	3	4	4	4
140	201	1	2	4	3	3	2	1	3	4	4	4	5	3	4	4	3	4	4	4	4	3	5	4	5	3	4	4	5	5	4	3	4	4	4	2	4	4	3	3	3	5	4	4	5	5	4	5	4
141	318	1	3	4	1	1	2	2	3	4	3	1	3	3	4	4	4	3	4	2	5	3	4	3	4	2	4	3	5	3	3	3	2	4	2	4	4	3	3	2	4	4	4	2	4	4	4	2	3
142	404	1	1	2	3	1	3	1	3	3	4	4	2	4	2	2	1	4	3	3	3	4	5	3	4	4	4	3	3	3	4	3	3	2	4	3	3	3	3	4	3	3	3	3	3	4	5	5	3
144	314	1	2	3	3	2	1	4	4	2	5	3	3	4	5	4	1	3	4	4	3	4	3	4	4	4	2	5	4	5	3	2	2	5	3	4	2	4	3	3	2	5	3	4	4	4	2	4	2
145	320	1	2	4	4	4	4	4	5	4	3	4	4	5	3	5	4	5	3	5	5	3	4	3	4	3	4	5	4	5	3	5	5	5	4	5	4	4	3	4	5	5	4	4	4	5	4	5	5
146	362	1	1	3	2	4	3	3	4	3	3	3	5	3	3	4	3	5	4	3	4	5	4	4	4	5	3	5	4	3	5	3	4	4	4	5	5	3	4	3	3	5	5	5	4	5	4	5	4
147	201	1	2	3	4	4	3	2	3	2	2	3	2	4	2	3	4	2	2	2	3	2	4	4	4	5	2	3	3	4	3	5	4	2	3	3	2	4	4	3	5	3	3	4	5	4	3	4	4
148	194	1	1	3	1	1	3	3	3	3	3	1	2	4	5	2	3	2	3	3	2	2	1	3	1	1	3	1	4	3	3	5	2	3	2	3	1	4	3	2	3	2	3	4	2	4	3	3	3
149	341	1	1	2	2	4	1	1	2	4	2	2	3	1	2	3	2	5	3	2	2	1	3	2	3	2	4	1	2	1	2	2	3	4	3	2	2	3	3	4	2	2	4	2	2	3	1	3	4
150	323	1	2	3	4	1	1	1	5	4	3	4	4	3	5	5	5	5	4	4	4	3	5	4	3	5	5	3	4	3	4	2	5	4	4	4	5	3	4	4	4	5	4	3	5	4	4	3	5
151	320	1	2	5	3	5	3	1	3	5	4	5	5	3	3	5	4	4	4	4	5	5	4	3	5	5	4	5	4	5	5	4	4	3	5	3	2	4	4	5	5	5	5	5	3	4	2	2	4
152	327	1	2	4	2	3	2	2	5	5	5	5	4	5	4	5	5	5	5	5	4	5	5	5	4	5	5	5	4	5	3	4	4	3	4	3	3	5	4	5	2	3	4	4	4	5	2	4	4
153	245	1	1	1	3	2	4	1	4	5	3	3	4	3	3	5	3	4	5	5	4	4	4	5	3	3	4	4	4	5	4	5	3	5	3	4	3	3	4	2	4	2	3	3	3	3	3	3	5
154	318	1	2	2	3	1	3	1	3	4	3	3	4	4	3	5	3	5	3	4	4	4	5	5	5	5	5	4	5	4	3	5	4	4	5	3	4	5	3	4	4	4	5	4	3	5	4	4	2
155	323	1	1	2	4	1	2	2	4	1	5	3	4	4	3	4	2	3	3	4	3	4	2	5	3	3	2	5	4	3	5	4	3	2	4	5	3	2	3	3	4	3	4	3	4	3	2	4	3
156	242	1	1	3	3	4	3	3	3	3	2	3	1	3	2	4	3	3	4	2	3	2	2	4	2	2	4	2	3	3	4	3	4	2	3	5	3	5	3	4	3	3	3	4	4	3	2	3	2
157	449	1	2	4	4	1	2	1	5	5	4	5	4	4	3	5	4	4	5	4	4	5	4	4	3	4	5	5	4	4	4	4	3	3	4	3	5	3	5	3	3	3	4	4	4	5	5	3	4
158	337	1	2	2	4	3	3	1	5	4	3	2	4	3	5	4	5	2	4	3	5	3	2	4	4	3	5	4	4	2	3	4	4	2	4	2	3	5	3	3	3	2	4	4	2	3	3	4	3
159	204	1	2	3	3	1	3	1	4	5	3	3	4	4	5	4	4	5	4	4	4	3	3	3	2	5	5	4	4	3	3	4	3	3	3	4	3	5	4	2	4	5	3	4	3	4	4	4	5
160	352	1	2	4	4	4	4	1	3	5	4	3	5	3	5	3	1	3	4	5	4	4	4	3	3	3	4	5	5	4	3	2	3	5	2	3	4	3	4	3	4	3	2	3	3	3	2	2	3
161	222	1	2	3	3	4	3	1	5	4	5	2	3	3	4	3	4	2	4	4	4	4	5	5	4	4	3	5	1	3	2	5	5	3	4	5	3	4	3	5	5	5	5	3	2	2	4	5	4
162	362	1	2	3	5	4	3	2	4	5	4	5	5	4	4	4	3	4	2	5	4	5	5	5	3	4	4	4	4	4	4	4	3	4	4	3	4	4	5	4	4	4	4	4	4	4	4	4	4
163	392	1	1	3	2	4	3	2	5	5	3	5	4	4	4	4	3	3	3	5	5	3	5	4	5	4	3	5	4	4	4	4	4	5	5	4	4	4	5	3	5	3	4	3	4	4	3	3	3
165	377	1	1	2	3	1	2	1	4	4	4	5	5	3	4	5	3	5	3	3	5	4	3	5	4	5	4	4	4	5	4	4	4	5	4	4	5	3	4	5	3	4	4	5	5	4	3	3	4
166	333	1	1	3	3	4	1	3	3	5	5	3	3	4	3	1	3	5	4	5	4	3	4	5	4	5	4	4	4	3	3	4	4	3	4	4	2	3	5	4	1	3	4	3	4	2	4	4	2
167	365	1	2	3	3	2	2	1	5	2	1	3	3	3	2	5	3	4	3	5	2	4	5	2	5	2	4	3	2	4	3	2	3	2	4	4	4	2	4	4	5	3	3	3	4	4	3	4	4
168	451	1	2	4	4	2	2	2	5	4	4	5	4	3	5	5	3	4	3	4	4	2	4	4	3	3	4	4	4	5	3	4	5	4	3	4	5	4	4	3	3	3	4	5	3	5	4	4	4
169	280	1	1	3	1	1	3	3	3	2	4	2	3	2	4	2	3	3	3	2	2	2	4	3	4	3	2	2	3	4	3	2	5	3	2	3	3	4	4	3	2	2	3	3	5	4	4	4	5
170	239	1	1	3	2	1	3	1	5	5	4	5	4	4	4	4	5	4	4	5	5	4	5	5	5	3	4	5	3	3	3	2	4	5	4	3	3	5	5	5	4	4	5	3	5	5	4	5	3
171	228	1	2	2	4	1	3	1	2	4	3	3	3	2	4	3	2	1	5	3	2	1	1	4	4	4	1	3	5	3	5	5	4	3	4	5	5	4	3	3	2	4	5	5	3	3	3	3	5
172	234	1	1	3	3	5	1	3	5	3	4	2	5	5	3	3	3	4	3	3	3	2	4	5	5	3	3	3	5	5	4	3	3	4	4	5	5	3	4	4	3	3	3	4	4	4	3	4	5
173	293	1	2	1	5	1	3	1	5	3	2	1	3	4	2	3	1	2	4	2	2	4	3	2	3	2	1	2	3	3	2	2	2	2	3	3	3	3	3	3	2	3	4	3	3	3	4	2	4
174	327	1	2	2	4	3	2	2	4	3	4	3	5	3	4	4	4	5	4	4	5	4	4	3	3	4	3	1	3	4	4	4	3	4	3	3	3	4	4	3	3	5	5	4	5	4	3	3	4
175	322	1	2	3	5	1	3	1	5	4	3	4	3	5	4	3	4	3	3	4	2	5	3	4	4	3	4	3	3	4	4	5	2	4	4	5	4	3	2	3	4	4	3	4	3	4	4	4	3
176	366	1	2	5	4	4	3	2	2	3	2	3	4	2	3	3	3	2	3	3	3	4	2	2	4	2	3	3	3	2	3	2	3	4	5	3	2	4	3	4	3	4	4	3	3	5	2	1	5
177	301	1	2	2	3	2	2	1	3	4	5	5	3	4	4	3	4	3	4	4	5	4	3	2	5	4	3	4	4	5	2	2	4	2	3	4	3	3	2	4	3	3	3	1	3	3	4	3	3
178	416	1	1	2	2	5	2	1	3	3	4	2	3	3	4	3	4	3	3	3	4	3	3	4	3	1	3	5	5	4	4	3	3	4	5	3	5	5	4	5	4	3	3	3	4	3	4	4	4
179	278	1	2	4	4	5	1	2	4	5	4	5	5	5	3	4	5	5	4	5	5	4	5	4	3	5	3	5	4	4	3	5	4	3	5	5	4	4	3	5	5	3	3	5	2	4	2	4	4
180	517	1	2	2	3	2	4	1	3	3	4	3	3	4	3	4	5	4	3	4	3	1	5	5	4	4	3	4	4	2	5	5	4	5	5	4	3	4	4	4	5	3	4	3	1	4	4	3	3
181	350	1	1	3	1	5	4	1	4	2	3	4	5	3	3	4	3	2	3	3	5	2	5	4	5	3	5	2	3	4	4	3	5	3	4	5	4	2	5	4	3	4	2	4	4	4	4	4	4
182	231	1	2	3	3	6	3	1	3	3	2	3	4	2	3	4	2	4	4	3	4	3	4	3	4	2	5	3	3	3	2	4	3	2	5	2	2	3	4	3	4	4	2	3	3	4	4	2	4
183	214	1	2	3	5	4	2	1	2	2	3	3	3	2	2	3	3	4	3	2	3	4	2	3	3	4	3	3	3	5	5	3	4	3	3	3	3	3	2	3	4	4	4	2	4	2	4	3	3
184	338	1	2	2	3	4	3	1	4	2	3	4	2	3	3	3	2	3	3	3	3	3	3	5	4	4	3	3	4	3	4	4	4	4	3	3	3	3	3	3	3	3	5	3	3	3	3	5	4
185	282	1	2	2	3	1	3	1	5	3	3	3	4	5	3	5	4	4	4	5	4	3	4	4	3	5	3	3	3	3	1	3	4	4	4	4	3	3	3	3	3	5	4	4	3	3	4	5	2
186	357	1	2	3	3	3	3	4	5	4	4	3	5	5	4	4	3	4	5	5	4	5	4	4	5	4	4	3	4	4	4	4	5	4	3	4	5	3	3	4	4	4	4	3	3	5	5	4	3
187	337	1	2	3	2	1	2	1	4	2	3	3	4	3	2	3	3	5	2	4	4	4	4	2	2	3	3	2	4	3	2	3	4	3	3	4	3	3	2	3	4	3	3	3	3	3	2	3	3
188	294	1	2	1	3	1	1	2	3	5	5	4	5	3	4	4	5	3	5	4	5	5	5	4	5	5	4	5	5	3	3	3	4	3	4	3	3	4	3	4	3	1	4	4	3	3	4	4	4
189	232	1	2	3	3	6	3	1	3	2	1	5	2	2	3	3	2	2	2	3	1	3	3	1	1	3	3	2	2	3	3	3	3	3	3	1	3	3	4	3	2	2	3	3	4	4	4	3	4
190	178	1	2	1	2	2	2	1	2	3	3	3	4	4	3	3	2	2	3	3	3	2	4	4	4	4	4	2	1	4	4	2	4	3	3	4	3	3	4	4	3	2	4	4	3	3	2	4	3
191	264	1	2	3	4	4	2	4	2	4	4	3	4	2	4	4	4	2	3	5	3	4	2	1	3	2	3	3	5	3	3	2	2	4	3	2	2	4	3	3	1	3	2	3	3	3	2	3	3
192	368	1	2	2	3	4	1	1	2	2	3	2	4	3	4	3	1	5	3	3	3	3	4	3	2	3	3	4	3	2	4	3	2	2	4	3	4	3	3	4	2	3	2	2	3	4	2	3	3
193	317	1	1	5	4	5	3	4	2	2	3	1	3	2	3	2	2	1	3	2	3	3	2	3	3	2	1	3	2	1	3	4	4	3	3	4	4	3	3	3	2	2	3	3	3	4	3	3	3
194	200	1	2	2	4	6	4	1	3	4	4	3	2	4	4	4	4	4	4	5	5	4	3	4	3	4	4	4	3	4	4	3	5	3	4	5	3	3	3	4	3	3	3	3	3	3	2	2	3
195	313	1	2	2	2	1	4	3	3	2	3	3	3	3	3	3	3	2	4	5	3	3	4	3	4	4	2	3	4	5	3	4	2	4	3	3	3	2	4	4	4	2	3	4	3	3	3	4	3
196	330	1	1	2	3	1	3	2	4	2	2	5	3	5	4	4	4	3	5	3	3	3	5	4	3	2	3	3	4	3	4	4	3	4	2	4	3	4	4	4	4	2	4	3	3	3	4	3	3
197	229	1	2	2	3	2	3	3	4	4	4	5	4	5	4	1	4	4	5	5	5	4	4	3	2	5	5	4	5	4	3	4	4	4	2	3	4	3	3	5	3	3	5	2	4	2	4	3	4
198	312	1	1	4	4	1	1	2	2	4	3	4	5	3	2	4	4	3	4	5	3	5	4	4	3	3	5	5	3	4	3	3	4	4	5	3	3	3	2	4	3	4	4	4	4	4	3	2	5
199	304	1	1	5	2	1	3	2	5	5	3	4	4	4	4	3	4	4	3	5	3	3	4	4	4	4	3	5	4	5	2	3	4	2	3	3	4	4	4	3	3	4	3	3	3	5	3	3	4
200	208	1	2	2	3	2	2	1	3	4	3	4	4	3	2	3	3	3	5	4	3	4	4	4	5	5	3	4	5	4	5	4	5	3	4	3	4	5	4	4	4	4	3	3	4	4	4	4	3
201	328	1	1	2	3	4	3	1	3	4	4	2	3	2	2	2	2	4	3	2	2	3	2	2	4	3	2	3	3	3	3	5	3	3	4	4	3	2	4	3	3	5	5	4	3	3	4	3	3
202	344	1	2	3	3	3	2	4	5	4	5	5	3	3	4	4	5	5	4	4	5	4	3	5	5	4	3	5	4	4	5	4	4	4	4	4	3	4	2	3	2	4	2	4	5	3	5	2	3
203	386	1	2	4	2	2	2	1	3	3	3	3	1	3	3	3	3	3	2	4	4	4	3	3	5	2	3	4	2	2	3	4	4	3	4	3	4	4	3	4	2	4	3	3	2	3	4	2	3
205	189	1	1	2	4	1	2	3	4	1	2	1	3	4	4	4	3	4	4	4	4	5	3	5	3	4	4	2	4	3	4	3	4	5	5	3	3	4	4	5	1	4	5	4	4	3	4	4	5
206	224	1	1	2	3	1	1	1	2	3	3	3	2	3	4	4	2	4	2	3	4	3	4	4	3	2	3	3	4	4	2	5	4	2	2	2	3	4	5	3	3	3	3	4	3	4	2	4	4
207	341	1	2	3	3	4	2	4	5	5	5	4	2	4	2	4	4	3	4	4	3	3	3	4	3	3	4	2	3	3	4	4	3	4	4	4	4	3	3	5	3	4	4	3	4	4	5	4	4
208	341	1	3	1	3	3	4	3	4	4	3	3	3	4	5	4	3	4	3	4	4	3	4	4	2	5	3	3	4	3	3	4	4	3	3	2	2	4	4	3	4	3	3	3	2	4	3	2	3
209	341	1	2	3	4	4	3	2	4	5	2	3	4	4	2	5	4	3	5	4	3	4	4	4	4	3	3	3	5	3	3	2	3	3	3	4	3	4	4	3	4	3	3	2	4	3	2	3	4
210	608	1	1	2	2	1	3	3	4	2	4	4	4	1	5	4	3	3	2	2	3	3	5	3	2	3	3	3	4	3	4	4	3	3	3	3	4	4	3	3	3	5	3	4	5	3	5	4	4
211	345	1	2	3	4	4	4	1	3	3	4	2	3	1	3	5	3	4	3	3	4	2	3	2	3	3	3	3	3	5	3	3	4	5	2	5	4	4	4	3	5	4	3	4	5	3	3	3	4
212	390	1	2	2	3	3	4	1	5	4	3	5	5	4	4	4	5	5	3	5	4	4	5	4	5	4	4	4	2	4	5	4	4	5	5	5	5	5	4	5	5	5	5	4	3	5	4	5	4
213	376	1	2	3	3	3	3	2	5	2	4	3	3	3	2	3	4	4	5	3	5	3	4	4	3	3	4	5	4	3	4	3	4	3	3	4	4	4	4	2	3	4	3	5	4	2	3	3	3
214	352	1	1	3	2	3	4	1	4	4	5	4	5	5	5	5	5	5	4	3	4	5	5	5	5	4	5	5	5	5	4	3	5	4	5	4	5	4	5	4	4	4	5	3	5	3	4	5	3
215	274	1	2	3	2	5	2	3	4	3	4	3	4	4	4	5	5	4	4	5	5	5	3	4	5	3	5	4	3	5	3	3	3	4	4	3	3	4	4	4	5	4	4	5	5	3	4	5	4
216	360	1	2	2	3	3	2	4	4	5	3	5	5	5	4	5	5	4	5	5	3	3	3	4	4	5	5	3	4	4	5	4	5	3	4	3	4	4	4	5	4	5	3	5	3	4	2	3	5
217	238	1	2	3	3	3	3	2	4	3	4	5	2	3	2	4	2	2	1	3	3	4	2	3	3	2	4	4	2	2	3	2	3	3	4	4	3	2	3	2	3	4	4	3	3	2	3	3	3
218	281	1	1	3	4	6	3	1	3	4	4	5	5	4	3	4	5	5	5	3	5	4	3	3	4	5	5	3	4	4	3	4	3	4	2	3	4	3	4	4	1	1	2	3	5	4	3	3	4
219	261	1	2	3	1	4	3	4	2	4	2	3	4	4	4	4	2	1	5	4	3	3	4	5	3	3	3	2	3	4	4	5	4	3	3	3	3	3	3	3	3	3	3	3	3	3	3	2	4
220	306	1	2	3	3	2	2	2	3	3	1	4	3	4	3	2	4	3	4	3	4	4	3	3	2	2	4	3	4	4	3	3	4	4	4	3	3	4	3	3	2	3	3	3	2	1	5	3	2
221	485	1	1	3	3	4	2	2	2	5	5	3	4	3	5	5	4	5	4	2	3	3	4	4	4	3	3	3	4	5	2	2	2	4	4	4	4	2	4	3	3	3	4	4	4	3	4	5	4
222	150	1	2	4	1	2	3	1	4	4	5	5	4	5	4	4	3	3	5	5	3	4	5	5	2	4	3	4	3	3	5	4	4	4	5	5	5	3	4	2	5	3	4	3	5	5	4	5	4
223	354	1	2	2	2	1	2	4	4	4	4	5	4	3	3	4	4	4	5	4	4	3	4	4	5	5	5	4	5	3	3	5	4	4	5	4	5	5	3	5	5	4	3	2	4	4	4	2	4
225	262	1	1	3	3	5	3	3	3	5	3	3	4	3	2	3	5	4	4	4	3	5	3	5	5	4	3	5	5	5	4	5	4	4	4	4	3	5	5	3	4	5	4	5	5	3	5	5	5
227	305	1	1	2	3	2	3	1	4	5	3	4	4	4	5	3	3	4	3	4	4	2	3	3	3	4	3	4	5	3	2	2	2	2	2	3	3	4	3	3	2	4	3	2	4	3	4	3	1
228	213	1	2	2	3	3	4	2	2	2	1	2	5	5	2	2	1	1	4	4	2	4	4	3	4	5	3	2	3	3	5	4	4	4	4	4	5	3	3	5	5	4	3	4	5	5	5	3	4
230	354	1	2	3	3	6	3	1	5	5	4	2	4	3	5	5	3	5	4	5	4	3	3	3	4	3	5	3	4	4	5	5	3	4	4	4	5	5	4	4	4	4	5	4	5	3	3	3	5
231	241	1	1	3	5	6	3	3	4	3	3	3	3	4	2	4	3	3	1	2	3	4	3	4	4	4	2	2	3	4	4	5	4	4	3	3	3	5	4	3	4	3	4	4	3	5	3	2	4
232	317	1	2	3	3	3	2	4	5	4	5	5	5	5	5	5	5	5	5	4	3	4	5	5	3	5	5	5	4	5	4	5	5	5	3	5	4	5	3	4	4	5	4	5	4	3	5	3	4
233	303	1	2	2	3	4	1	2	4	3	3	3	3	3	2	3	2	4	2	2	1	1	3	3	1	4	3	3	2	2	1	3	2	2	2	3	3	3	2	4	2	2	2	2	3	1	2	2	2
234	247	1	2	2	3	4	2	3	3	3	4	5	1	2	1	5	4	3	4	3	2	4	2	3	4	4	3	3	3	2	3	4	3	3	5	4	4	4	3	4	3	2	4	4	2	2	4	2	3
235	471	1	2	2	4	3	3	3	4	4	5	5	3	3	3	2	5	5	4	4	4	3	3	4	4	5	4	4	3	3	4	4	5	4	3	4	4	4	5	4	3	4	4	3	3	5	4	3	5
236	350	1	1	2	4	1	3	3	3	5	4	5	3	5	4	3	4	4	5	4	4	4	5	5	2	4	4	3	4	2	3	2	3	4	5	4	2	5	3	4	4	3	1	2	2	5	5	4	4
237	137	1	2	2	3	3	4	1	3	5	3	5	5	3	4	3	4	3	2	3	3	3	3	5	3	3	5	4	3	3	4	4	2	3	5	3	2	4	2	2	4	2	3	3	4	3	3	3	2
238	314	1	1	2	5	4	2	1	5	5	3	4	3	4	4	3	4	3	4	3	4	4	3	3	3	3	4	5	3	3	4	4	4	4	4	4	4	4	4	3	3	3	3	2	3	2	2	5	4
240	368	1	1	3	1	2	4	2	3	4	5	4	4	2	4	3	3	5	4	5	4	5	4	5	3	5	4	4	2	3	4	5	3	4	4	3	3	2	4	4	4	4	3	2	3	3	2	4	3
241	236	1	2	5	4	5	2	2	5	3	5	5	5	5	4	5	5	5	5	4	4	3	5	3	4	4	5	5	5	4	4	5	5	4	4	4	4	4	4	4	3	4	3	4	3	3	5	4	2
242	290	1	2	4	4	1	3	3	5	3	5	4	3	4	3	4	5	3	4	3	5	4	3	3	4	5	4	5	3	4	3	3	4	3	3	3	2	4	1	2	4	4	3	4	4	4	4	3	4
243	340	1	2	3	2	3	3	1	4	2	3	3	4	5	3	3	5	4	4	5	3	5	3	4	5	3	4	3	5	3	5	5	4	4	3	5	4	3	5	3	4	5	4	4	4	5	5	4	3
244	369	1	1	2	3	4	3	2	4	4	2	3	3	2	2	1	2	3	4	2	3	2	3	2	3	4	2	2	3	4	3	3	4	4	4	4	2	2	3	4	2	3	2	4	3	4	4	3	4
245	203	1	1	3	1	4	1	1	4	3	4	4	2	4	4	3	3	3	2	3	3	3	4	4	4	3	2	4	1	3	3	3	4	2	4	3	2	4	3	5	4	5	2	4	4	2	3	4	3
246	273	1	3	3	3	3	1	3	5	3	4	4	3	2	2	3	4	2	3	3	2	4	4	4	4	2	2	4	5	2	4	5	3	3	3	4	3	2	3	5	3	4	4	4	3	3	4	4	3
247	262	1	1	2	4	1	2	2	3	2	4	2	3	3	3	3	2	3	1	2	3	2	4	2	3	4	2	2	4	4	4	3	3	3	3	3	2	3	2	4	3	3	3	5	4	3	3	3	1
248	247	1	2	2	3	1	3	1	5	4	4	5	4	5	3	3	5	3	3	3	2	3	2	5	3	5	4	2	3	4	4	5	3	4	4	4	4	4	3	4	3	4	4	4	4	4	5	3	4
249	441	1	1	4	3	3	3	1	5	3	2	3	2	1	3	3	3	3	4	2	5	4	4	4	4	3	1	3	3	2	4	2	3	4	3	4	4	4	3	3	3	3	3	4	4	4	2	3	3
250	332	1	2	2	3	3	2	3	4	3	4	4	5	4	5	3	4	4	4	4	3	4	3	4	4	4	3	5	3	5	3	2	4	3	3	4	3	3	4	3	5	3	2	4	3	3	3	5	3
252	373	1	1	3	3	4	4	1	5	3	4	5	5	4	5	4	3	4	5	4	5	5	4	5	4	5	4	3	4	4	4	5	3	4	4	3	4	5	3	4	5	4	4	5	5	5	4	4	5
253	469	1	1	2	3	3	1	4	3	2	4	3	3	3	3	2	2	3	1	3	3	2	2	4	2	2	1	3	2	3	3	2	4	2	5	3	2	4	1	4	3	4	3	3	4	3	2	3	2
254	382	1	2	2	5	4	3	3	5	2	4	3	3	5	3	2	4	4	3	3	3	3	3	4	4	3	4	4	3	4	3	3	5	4	3	3	3	3	4	4	4	4	5	4	5	3	1	3	3
255	178	1	2	2	4	4	3	4	4	3	4	5	4	4	5	4	5	4	3	5	4	4	3	5	5	5	3	5	4	4	5	4	4	3	5	5	2	4	3	4	4	4	4	3	3	3	2	2	4
256	261	1	1	1	1	1	2	2	3	3	2	4	3	3	2	2	3	3	3	3	4	4	3	3	4	5	4	2	4	3	3	2	3	4	5	5	2	5	2	3	3	4	2	3	3	3	4	3	4
257	401	1	2	1	4	1	2	2	3	2	4	4	3	4	5	5	4	4	5	5	5	5	3	4	5	5	3	4	5	4	2	4	5	3	3	4	5	4	4	3	4	4	3	3	3	3	3	4	3
258	243	1	1	4	4	4	3	3	4	1	2	4	3	3	3	3	2	3	2	3	3	1	3	3	3	3	3	4	2	3	5	3	1	2	3	3	3	3	2	4	3	2	2	4	3	4	4	4	2
259	335	1	1	2	4	3	4	2	5	4	5	4	5	3	4	4	5	3	4	5	4	5	5	5	4	4	4	3	5	4	4	4	3	3	4	4	2	5	4	3	5	4	4	3	4	3	3	2	4
260	361	1	2	3	3	4	4	3	3	3	3	3	4	5	5	3	5	5	2	5	3	4	5	2	3	3	4	5	4	5	5	3	5	4	2	4	3	3	3	2	4	3	5	4	3	3	4	4	4
261	225	1	1	2	3	4	3	1	4	5	2	1	4	3	1	3	4	4	3	2	2	3	3	3	4	2	3	2	2	4	5	4	3	1	2	5	2	2	3	4	2	4	4	4	4	4	5	2	4
262	295	1	2	4	3	4	3	2	2	5	3	2	3	4	3	4	4	3	2	3	4	4	4	5	3	3	3	4	5	2	4	3	4	3	3	4	3	4	4	4	3	2	3	3	3	4	4	3	2
264	218	1	1	2	2	3	3	1	4	4	4	5	4	3	4	5	2	4	2	3	5	2	3	5	2	5	4	2	3	3	4	4	2	3	5	4	3	3	5	2	3	3	3	4	3	2	4	2	2
265	279	1	3	4	2	3	3	1	5	4	2	3	5	3	2	3	2	3	3	1	3	5	2	4	2	4	2	3	4	4	2	2	3	4	3	4	3	3	5	3	4	3	2	3	4	3	4	4	4
266	200	1	1	4	3	2	2	1	3	3	2	5	5	2	4	4	4	4	3	3	3	2	4	3	3	3	4	4	4	5	5	4	4	4	5	3	3	3	4	2	4	3	5	1	5	2	4	5	4
267	430	1	2	2	4	1	3	4	2	1	1	3	2	1	3	3	3	3	4	3	1	2	2	2	2	4	4	3	3	2	2	2	3	2	3	2	2	4	3	3	2	3	1	2	2	2	3	3	2
268	185	1	1	4	3	3	3	1	4	5	5	4	4	4	4	5	5	3	5	2	5	4	5	4	5	4	5	5	5	4	4	3	4	4	5	4	4	5	5	5	5	3	3	5	4	3	4	4	5
269	264	1	1	3	2	1	2	2	2	3	3	3	2	4	4	2	5	4	2	4	2	5	4	5	2	1	4	4	5	2	4	5	5	4	4	4	4	5	4	3	3	3	5	5	5	3	4	5	4
270	310	1	1	3	5	5	4	3	5	4	3	4	2	3	4	4	5	3	3	3	4	4	5	5	4	4	4	3	3	4	3	4	4	3	4	2	5	4	4	3	3	3	3	4	3	3	2	2	3
271	415	1	2	2	4	3	1	2	5	4	5	3	4	3	3	4	5	4	4	4	3	4	4	4	4	3	3	2	5	5	3	5	3	2	3	3	3	4	3	4	3	4	3	4	4	4	5	3	3
272	185	1	1	2	4	3	2	1	3	2	4	4	4	2	5	3	3	2	2	3	3	4	3	2	1	2	2	2	3	3	4	3	2	3	4	2	3	2	2	2	4	1	4	3	5	3	3	2	3
273	393	1	2	3	5	2	1	3	5	2	3	4	3	3	3	4	3	3	1	2	4	3	3	4	3	3	4	3	5	2	4	4	2	3	5	4	4	3	2	5	3	4	4	3	3	4	3	4	3
274	300	1	2	3	3	1	3	2	4	4	5	5	4	4	2	5	4	5	5	3	4	3	5	4	4	4	5	5	4	3	4	5	4	5	4	4	5	5	5	4	4	4	3	5	4	4	4	4	4
275	221	1	2	2	5	1	3	3	3	4	4	4	5	5	3	2	3	4	4	3	1	3	2	2	4	3	5	4	4	3	3	3	4	4	3	3	3	3	3	3	3	3	3	4	3	2	3	3	4
276	336	1	1	3	2	2	2	3	4	3	3	5	4	5	3	3	5	3	5	5	4	5	2	4	4	4	5	4	4	3	5	3	4	3	4	3	4	5	4	4	2	3	4	4	2	2	3	3	3
277	315	1	2	3	3	1	3	4	4	5	3	3	5	5	5	4	5	3	4	4	2	4	3	5	5	2	3	4	4	4	3	3	4	4	5	5	3	4	5	4	3	3	3	4	5	4	3	3	3
278	251	1	2	2	2	3	2	2	3	2	5	3	5	5	4	3	5	4	4	4	5	5	3	2	4	5	3	5	4	4	5	4	3	2	4	2	4	1	3	5	3	4	4	4	3	5	3	3	3
279	305	1	2	3	2	5	3	1	3	3	4	3	3	2	4	5	4	4	3	2	3	4	5	4	3	2	5	5	4	4	3	2	4	3	4	4	4	4	4	3	3	3	4	4	3	5	3	3	4
280	269	1	2	2	2	5	3	2	3	3	3	3	2	2	3	3	1	3	3	4	1	2	4	4	3	2	3	3	1	4	4	3	5	5	4	2	2	4	3	4	4	5	1	4	3	4	3	3	4
281	309	1	2	3	3	4	3	1	4	3	2	3	4	2	3	3	4	2	2	4	2	3	2	3	4	3	3	1	2	4	3	3	1	3	3	3	3	3	3	3	3	3	3	3	4	4	4	1	3
283	426	1	1	5	3	5	2	1	4	5	3	5	3	3	4	3	4	4	2	4	5	3	5	3	3	5	5	5	3	3	4	4	2	3	4	3	4	2	2	3	4	3	2	4	3	3	3	2	3
284	200	1	1	2	2	5	2	1	1	1	2	1	3	1	3	2	2	2	3	2	2	5	1	3	2	2	3	2	4	2	4	2	1	4	2	3	4	2	2	2	2	4	2	2	3	3	3	3	2
286	143	1	2	2	3	4	4	2	4	4	3	4	4	3	4	3	4	4	3	3	5	4	3	3	5	4	3	4	4	4	5	4	4	4	4	4	4	4	4	5	4	3	3	3	4	5	4	4	5
287	287	1	2	2	3	1	2	1	2	3	2	3	2	4	4	3	5	5	3	3	3	3	4	3	4	4	4	2	3	3	4	3	4	5	1	3	5	4	2	4	2	3	2	4	3	3	3	3	5
288	347	1	2	2	3	4	1	2	4	5	3	5	3	5	5	5	4	3	5	3	5	5	3	5	3	5	4	3	5	4	3	3	4	4	4	3	3	4	2	2	2	4	4	3	4	3	2	3	3
289	322	1	1	4	3	6	2	3	4	5	5	4	4	3	4	5	4	2	5	5	4	5	4	5	3	2	5	3	2	4	3	3	3	4	2	3	1	2	3	2	3	4	3	3	3	2	3	4	3
290	250	1	1	2	3	1	3	1	4	3	5	5	4	5	5	5	4	3	5	4	3	5	4	4	5	4	5	5	5	4	3	4	2	4	5	4	4	4	4	3	4	4	4	4	5	4	5	3	4
291	283	1	2	2	4	5	2	3	3	2	3	2	3	3	4	2	2	4	3	4	5	5	4	2	3	4	3	3	3	3	4	5	3	3	4	4	3	4	4	3	4	3	4	5	3	3	3	2	3
292	260	1	1	3	3	3	3	1	4	3	4	4	5	4	3	5	3	5	4	5	3	3	4	4	3	5	4	4	4	5	4	3	3	3	4	4	5	2	4	4	4	4	5	4	3	4	3	4	3
293	252	1	1	2	3	6	4	3	3	5	5	5	5	5	4	5	4	4	5	5	5	3	4	5	5	3	4	5	4	4	2	5	3	3	4	4	4	4	5	5	3	5	4	3	3	4	4	4	3
294	367	1	2	3	4	3	3	3	5	3	4	5	5	4	3	5	5	4	5	5	3	3	4	4	4	5	4	5	3	4	4	5	5	5	5	4	5	4	4	4	5	4	5	5	4	5	4	5	4
295	328	1	1	2	4	4	2	1	2	3	3	5	2	2	3	4	3	2	4	2	3	2	5	5	4	2	3	3	5	3	3	4	3	3	3	2	3	2	3	4	3	2	2	3	3	4	2	4	3
296	244	1	2	3	2	1	3	2	4	5	3	4	3	4	2	5	2	2	4	5	5	4	3	2	4	5	3	2	4	5	4	5	4	4	4	4	3	4	4	2	4	4	2	4	3	4	3	3	4
297	371	1	1	1	2	2	2	1	5	3	2	3	4	3	4	3	3	4	4	3	3	3	2	1	3	2	2	4	4	2	3	4	3	3	4	4	3	2	4	3	4	4	3	2	3	3	3	3	3
298	324	1	2	2	1	1	4	3	3	4	3	3	4	3	4	4	5	4	5	4	4	5	4	3	3	4	4	5	3	5	2	4	4	3	5	4	3	4	3	4	3	3	4	4	4	3	4	3	4
299	365	1	1	4	3	6	3	2	4	3	4	3	5	4	5	3	4	4	4	3	4	5	4	5	4	3	4	5	4	3	3	2	3	4	2	3	3	4	4	4	4	4	3	3	2	2	2	3	3
300	350	1	2	2	3	4	2	2	2	4	3	2	3	5	2	3	3	2	2	2	3	3	2	2	2	3	2	2	3	2	4	2	4	4	3	4	3	4	3	3	2	4	4	3	3	4	2	2	3
301	233	1	1	3	2	5	3	1	4	3	4	4	5	4	3	5	4	5	4	4	5	5	5	3	4	4	3	3	4	4	4	4	4	3	3	3	4	3	3	4	3	3	3	3	4	4	3	4	3
302	255	1	1	2	5	5	3	1	1	4	1	3	3	3	3	2	3	2	2	2	2	4	2	3	2	3	3	1	1	3	3	2	3	3	2	3	3	2	3	4	3	3	3	3	2	4	2	3	4
303	359	1	1	2	3	1	3	1	5	5	4	3	5	5	5	4	4	5	3	4	4	4	4	5	5	3	4	5	5	3	4	4	4	3	4	4	4	4	5	3	4	2	5	2	4	4	3	3	4
304	348	1	2	4	2	2	1	1	2	3	3	3	3	2	3	3	4	2	3	2	3	1	3	4	4	4	4	3	3	2	3	1	3	3	3	3	5	3	3	3	3	4	3	2	4	2	3	2	4
305	298	1	2	1	3	1	4	2	3	4	5	4	4	4	4	3	3	3	5	2	3	3	5	4	4	4	4	3	3	4	2	4	5	4	4	3	3	5	3	4	5	3	3	5	5	3	2	4	3
306	309	1	1	3	3	1	4	3	2	4	2	4	4	3	4	4	4	4	3	4	3	3	2	3	4	4	4	3	2	5	4	3	3	2	3	3	1	3	3	2	3	3	1	3	3	4	3	3	3
307	402	1	2	5	2	1	3	2	5	5	4	5	5	4	5	4	4	4	5	4	4	4	4	4	2	5	4	4	5	5	5	4	4	4	4	3	5	4	3	5	4	4	5	4	4	5	4	5	5
308	252	1	2	3	3	3	4	2	1	1	3	2	2	2	2	3	2	2	1	1	1	2	4	3	2	1	1	3	4	2	2	2	2	3	3	3	3	2	3	2	2	3	2	1	2	2	2	2	3
309	343	1	2	4	4	1	2	4	4	3	2	5	3	4	5	2	3	4	2	5	3	4	4	2	5	4	3	3	3	1	3	2	4	4	3	4	2	2	4	3	2	2	3	3	4	2	4	4	3
310	283	1	1	2	3	1	3	3	3	2	4	4	5	3	2	5	3	2	3	2	5	4	2	2	1	3	3	4	4	4	4	5	5	4	3	4	3	4	3	3	4	3	4	5	5	3	3	3	3
311	282	1	2	2	3	1	3	4	3	4	3	3	1	3	3	3	4	3	5	3	2	2	3	3	4	4	5	3	4	4	4	4	3	2	4	3	3	3	3	3	4	3	3	5	2	3	3	4	2
312	387	1	1	2	3	1	3	2	5	5	4	4	3	3	5	3	4	5	5	4	5	5	5	5	4	5	5	5	3	4	4	3	3	4	3	3	4	4	4	3	3	3	4	5	4	2	5	4	4
313	366	1	1	3	1	6	3	1	2	2	2	3	4	3	3	3	3	3	4	4	4	3	4	3	2	3	4	4	3	2	2	3	2	2	4	4	3	3	4	3	3	3	3	2	2	3	2	3	5
314	365	1	3	5	2	4	2	1	4	4	3	2	4	5	5	4	4	4	5	5	5	4	4	5	5	3	5	4	3	4	4	3	4	4	4	5	4	4	5	2	5	3	5	3	3	4	5	3	4
315	404	1	1	2	3	6	2	3	5	3	5	4	4	4	5	3	5	3	3	4	4	5	4	2	5	4	4	3	5	3	3	4	5	3	2	3	3	2	2	4	5	5	5	3	4	5	3	4	3
316	301	1	2	3	2	2	2	1	4	3	5	4	4	4	4	3	4	3	5	5	4	3	3	5	5	5	5	4	5	5	4	5	4	4	5	5	2	5	5	4	4	5	5	3	5	5	3	5	5
317	354	1	2	2	1	1	2	1	4	4	4	2	4	5	4	3	3	1	3	3	4	3	2	4	3	3	2	3	3	4	4	5	4	4	4	5	5	3	3	5	4	5	5	4	4	5	4	4	3
318	275	1	2	3	4	4	3	2	4	2	4	2	2	2	2	4	4	4	4	5	3	3	3	2	2	2	3	2	2	4	2	4	1	1	3	2	2	2	2	2	1	2	3	2	3	3	3	1	2
319	325	1	2	3	5	2	2	2	3	4	3	5	5	3	5	5	5	5	5	4	4	4	5	5	4	5	3	5	4	4	3	4	5	4	4	4	4	5	5	5	4	5	4	5	4	3	5	3	4
320	289	1	1	5	4	1	1	2	2	2	4	4	5	5	5	4	3	5	2	5	2	5	4	4	5	2	4	4	3	3	4	3	4	4	3	4	3	5	4	3	3	3	5	2	4	3	4	3	4
321	307	1	1	3	4	1	3	1	3	3	4	3	4	3	4	3	4	3	2	2	2	2	3	5	2	1	3	2	2	3	3	2	3	4	4	2	4	2	3	3	2	2	2	3	3	2	3	3	3
322	347	1	2	2	2	1	3	1	3	3	2	3	5	3	3	3	3	1	2	3	2	3	3	1	3	2	5	1	3	5	2	3	4	5	3	2	3	3	2	5	3	4	3	2	4	4	4	3	3
323	234	1	1	2	5	1	4	2	5	3	5	4	4	3	3	2	3	3	5	5	3	3	5	5	5	3	5	2	4	5	4	4	3	5	3	3	3	4	5	3	5	3	3	4	3	3	2	3	4
324	467	1	1	2	2	2	3	4	4	4	5	5	4	4	3	3	4	4	4	4	4	5	3	4	5	3	4	5	4	4	4	3	4	3	5	3	2	3	5	5	5	4	4	3	5	4	4	4	4
325	219	1	1	2	5	4	2	3	2	3	5	3	2	4	3	3	3	3	1	4	3	3	4	2	4	1	3	3	3	4	4	4	5	3	3	4	3	4	4	4	4	5	4	4	4	4	4	5	5
326	202	1	1	2	5	1	4	4	1	1	1	1	1	1	1	2	2	2	2	2	3	2	1	1	1	1	3	1	2	2	3	2	3	3	2	1	3	3	2	2	3	3	2	2	3	4	3	3	2
327	392	1	1	4	4	1	3	3	5	2	3	5	4	4	3	5	4	4	3	3	3	5	5	4	3	4	4	4	4	4	4	3	5	4	4	4	5	4	5	3	3	4	4	3	5	5	3	4	4
328	363	1	1	3	5	4	1	2	2	4	2	3	4	2	2	3	3	3	1	2	3	3	2	4	3	2	3	2	2	4	3	2	3	3	2	3	2	2	2	2	4	5	2	1	3	2	2	2	2
329	349	1	2	3	3	1	3	1	2	2	4	2	2	3	2	3	1	2	4	2	3	3	1	4	1	2	2	3	2	3	2	3	3	4	2	2	1	3	2	3	1	3	2	2	3	3	2	2	2
330	350	1	2	2	3	2	4	2	3	2	1	1	3	1	2	2	3	1	2	1	3	3	2	3	3	4	1	2	1	3	3	2	2	1	3	1	2	3	2	3	3	2	2	2	1	3	3	1	2
331	299	1	2	4	3	5	2	2	4	5	2	4	4	5	4	3	3	5	4	3	5	5	4	3	5	4	4	4	3	4	3	5	4	3	3	4	1	4	4	4	4	5	5	4	4	4	5	4	5
332	228	1	1	3	3	1	2	2	4	5	4	3	3	4	3	4	3	3	3	5	3	4	4	5	3	4	2	2	4	3	4	3	4	5	5	4	3	3	3	4	3	4	3	3	5	2	3	3	5
333	306	1	1	2	2	1	2	2	3	2	3	5	4	3	4	4	4	2	2	3	2	4	4	4	5	3	2	3	3	3	3	3	4	3	3	4	5	3	5	4	3	4	3	4	3	3	2	4	4
334	245	1	1	3	3	3	2	2	5	5	4	4	4	4	4	2	5	4	3	4	5	3	3	4	4	5	5	5	5	4	3	4	5	4	3	2	5	4	5	4	3	4	3	3	3	3	5	3	4
335	378	1	2	3	5	2	3	1	4	3	5	3	3	4	3	3	4	4	5	4	3	3	5	4	5	3	5	3	5	2	4	3	4	4	3	3	4	3	4	4	2	3	3	1	4	4	5	4	3
336	288	1	2	2	2	3	3	2	4	4	4	5	3	4	5	4	5	5	4	4	4	4	5	4	5	4	5	5	4	4	4	4	5	5	5	5	4	5	5	4	3	4	3	4	3	5	5	5	5
337	233	1	1	3	4	4	1	1	3	2	1	3	2	2	4	3	4	3	3	4	2	5	4	3	3	4	2	5	3	2	2	3	3	3	4	3	2	3	3	3	4	4	3	4	3	3	3	3	4
338	274	1	2	3	4	1	4	3	3	2	5	4	3	3	4	3	4	3	2	2	4	3	3	3	5	3	2	4	2	3	1	4	3	4	5	4	3	3	2	3	5	2	4	5	4	3	5	5	4
339	333	1	1	2	4	3	3	1	1	2	2	3	2	4	2	2	2	1	1	3	4	2	3	2	4	3	3	4	4	4	2	4	3	2	3	3	2	3	3	2	1	4	3	1	2	2	3	3	4
340	254	1	2	4	5	3	3	1	4	2	2	3	4	4	2	3	2	4	4	4	3	2	4	4	4	3	3	4	2	3	5	2	3	3	4	3	3	3	4	1	5	3	3	3	4	4	3	2	4
341	234	1	2	4	3	1	4	2	5	4	4	4	4	4	3	3	1	3	4	3	4	4	4	4	3	3	4	3	3	4	4	3	3	3	1	3	3	4	3	4	3	3	3	4	2	2	5	3	3
342	319	1	2	3	5	3	1	2	3	4	4	5	4	4	4	3	4	4	5	3	4	4	5	4	4	4	4	4	5	4	3	3	5	2	4	5	5	4	3	3	4	3	4	3	4	3	3	4	3
343	319	1	2	3	4	1	3	2	3	4	3	4	4	3	3	3	5	5	5	4	2	5	4	5	3	4	4	5	3	5	3	4	5	5	4	5	3	4	2	3	2	3	4	4	4	3	3	4	3
344	259	1	2	2	2	3	3	1	3	3	4	4	4	4	2	3	3	4	4	5	5	4	3	4	4	3	4	3	3	3	3	4	4	4	3	4	3	3	3	2	5	4	3	3	5	5	4	4	3
345	262	1	1	3	3	1	4	2	5	4	5	5	4	5	3	4	5	2	4	3	3	3	5	4	3	3	4	3	5	4	2	3	3	4	3	4	4	4	4	3	4	3	4	3	4	2	3	4	4
346	318	1	2	3	4	3	3	1	5	5	4	3	4	4	5	5	4	3	5	5	5	4	5	5	3	4	5	4	5	5	3	3	4	3	4	5	3	4	5	4	5	4	4	3	4	3	4	4	5
347	184	1	1	2	2	2	2	4	3	2	5	5	4	4	5	3	3	3	5	4	3	5	3	3	3	2	3	3	3	4	4	3	4	2	3	4	2	2	2	2	4	3	3	4	2	3	3	3	2
348	187	1	2	3	3	4	4	4	2	3	1	1	3	5	2	4	4	2	4	2	4	3	3	3	4	2	2	2	2	4	4	4	4	3	5	4	3	3	4	4	5	3	4	4	4	3	4	3	2
350	282	1	2	3	2	2	4	1	2	2	2	3	4	4	2	4	3	3	3	4	3	3	4	3	3	4	3	3	3	4	3	4	5	2	4	5	3	5	3	3	3	2	3	4	3	4	4	2	3
351	324	1	2	2	3	3	4	3	5	2	5	4	4	5	5	4	4	5	5	5	4	4	3	3	5	5	5	5	3	5	4	4	4	4	3	4	4	3	4	3	3	3	4	5	3	4	4	3	5
352	418	1	2	3	4	4	2	1	4	5	3	4	3	4	4	2	4	3	4	3	3	3	3	2	3	1	4	3	3	3	1	3	3	3	4	5	3	2	3	2	4	4	4	4	4	3	3	3	3
353	368	1	2	2	3	3	3	2	2	3	3	2	4	3	4	4	3	5	5	2	1	2	3	2	1	3	3	2	5	4	4	2	3	3	3	3	2	3	4	5	3	3	3	4	3	5	2	3	3
354	287	1	2	2	1	4	1	1	2	4	4	3	4	4	2	3	3	5	1	3	5	3	4	2	1	2	3	2	2	4	4	3	4	4	3	3	4	4	3	5	4	5	4	4	4	4	2	3	4
355	298	1	1	2	1	4	3	4	5	5	5	3	5	5	5	4	5	4	4	4	4	4	4	3	3	4	5	3	3	3	2	4	3	4	2	5	3	3	3	3	4	5	4	5	3	4	3	4	3
356	219	1	1	2	3	5	3	1	3	2	4	4	3	4	3	3	4	4	3	3	3	4	4	3	4	3	3	4	2	4	5	3	3	3	4	4	4	4	4	2	2	3	2	4	4	4	5	3	5
357	298	1	1	3	4	2	3	2	4	2	2	3	2	4	4	3	2	3	5	2	2	2	3	4	3	4	5	4	4	3	2	3	3	4	3	3	2	4	3	3	4	3	4	2	4	5	4	3	3
358	276	1	1	3	2	3	4	3	4	5	4	5	4	4	5	4	4	4	5	5	4	4	4	5	5	4	4	5	5	4	4	4	4	2	3	2	3	4	3	3	4	4	3	4	3	4	3	2	5
359	325	1	2	2	3	4	3	2	3	5	3	2	3	3	3	3	3	2	3	4	4	2	3	1	4	1	2	2	4	4	4	3	4	3	2	4	3	4	4	3	3	3	2	2	2	3	2	3	3
360	233	1	1	4	2	6	3	1	4	3	3	3	4	4	3	4	4	3	5	2	2	3	3	4	3	3	3	4	2	3	2	3	3	3	4	3	3	2	2	4	3	4	3	4	2	4	4	4	3
361	341	1	2	4	3	5	4	4	3	4	5	4	3	3	5	4	5	3	5	4	4	4	2	4	4	4	3	3	4	4	4	5	3	3	4	3	4	5	3	4	4	4	3	4	4	3	5	5	3
362	422	1	1	4	4	2	4	2	3	2	1	3	3	3	2	3	3	3	3	2	4	2	2	2	3	3	2	3	4	3	1	4	3	1	4	2	2	3	2	2	3	2	3	3	3	2	3	3	3
363	291	1	1	2	4	1	1	2	3	4	4	3	4	2	3	4	2	3	5	4	3	5	4	4	3	3	4	4	4	3	2	3	3	5	5	4	5	4	4	4	4	4	4	3	3	3	3	4	5
364	332	1	2	3	2	3	4	1	2	2	3	2	2	4	2	3	2	1	3	3	3	4	3	3	4	1	2	2	3	3	2	3	3	2	4	2	3	2	3	4	4	4	2	3	3	3	2	4	3
365	355	1	2	5	3	4	1	2	4	2	3	5	5	4	3	3	2	4	4	4	5	5	4	5	4	4	1	5	4	5	3	4	4	4	3	4	4	4	5	3	4	4	4	3	4	5	5	3	4
366	267	1	2	3	1	3	4	2	3	2	2	3	3	2	2	3	3	3	4	5	3	2	3	2	3	2	4	5	3	2	4	4	4	4	5	4	3	3	4	4	3	4	4	4	4	2	2	3	3
367	317	1	2	1	3	3	2	1	4	4	4	5	5	3	5	1	2	5	4	4	4	3	3	4	5	2	2	5	5	4	4	5	5	4	3	3	5	4	4	4	4	3	4	4	3	3	4	3	4
368	301	1	2	2	3	4	2	1	3	3	1	3	4	4	4	4	3	4	4	3	5	4	4	5	5	4	5	4	4	3	4	4	5	5	4	4	3	2	4	5	5	5	3	5	4	4	2	5	4
369	307	1	1	3	2	2	3	3	5	4	3	2	3	5	4	4	3	3	5	3	4	4	4	5	5	4	4	4	3	5	3	4	2	3	4	3	4	3	3	2	3	2	3	3	4	3	3	4	3
370	238	1	3	4	3	5	3	1	4	3	3	3	3	4	4	4	4	2	4	5	5	3	4	4	5	3	5	3	3	5	3	4	4	3	4	3	3	3	2	4	3	3	2	3	4	3	4	3	3
371	301	1	2	3	3	2	2	1	4	3	4	3	3	3	3	3	3	3	2	2	3	2	4	4	3	3	4	3	4	3	2	4	3	3	4	5	3	4	2	2	3	3	4	3	3	3	3	5	2
372	339	1	2	3	4	2	1	2	3	4	2	3	3	2	3	3	3	3	3	2	1	3	3	5	4	3	3	3	3	5	2	4	4	4	3	2	3	4	3	5	3	2	2	3	4	3	4	3	3
373	416	1	1	2	5	3	3	3	3	5	4	4	4	5	4	2	4	5	4	5	4	4	3	5	4	4	4	3	4	5	3	4	5	5	3	5	3	4	4	3	5	2	4	5	3	5	3	4	3
374	376	1	2	3	1	4	4	1	5	3	4	4	3	2	4	3	2	3	4	3	2	4	2	3	3	3	4	1	3	4	3	2	4	3	5	3	2	3	2	3	4	2	3	3	4	4	3	3	3
375	472	1	1	4	4	1	2	2	3	4	4	3	3	3	1	1	3	4	4	3	3	3	5	2	3	3	2	3	4	3	3	3	4	4	3	3	5	3	4	2	3	3	4	5	3	3	4	2	3
376	238	1	1	2	3	1	2	1	3	4	5	4	4	4	3	3	5	3	5	5	4	5	3	4	3	4	4	4	5	5	3	4	3	5	3	3	3	4	3	2	4	3	4	4	5	4	4	3	3
377	369	1	1	3	3	6	3	1	3	4	3	3	1	3	2	3	3	4	4	3	4	2	3	5	4	4	3	3	4	2	4	3	4	4	3	4	3	4	3	4	4	2	4	3	3	2	3	3	2
378	314	1	2	5	4	1	1	1	4	3	3	3	3	4	3	4	3	4	4	2	4	3	3	2	3	4	3	2	4	3	3	4	4	3	4	3	3	4	4	4	3	5	3	3	3	3	4	4	4
379	475	1	2	2	4	3	4	3	3	2	2	3	3	1	4	3	1	1	2	2	3	2	3	2	2	4	3	3	2	3	2	5	3	4	3	3	4	4	1	3	2	2	2	4	3	2	2	4	3
380	235	1	2	3	5	3	4	1	4	2	3	4	5	1	3	3	2	4	4	2	3	2	4	2	4	4	3	2	3	3	4	2	3	4	3	3	5	3	3	4	4	4	3	3	2	3	3	3	3
381	232	1	2	2	3	3	3	1	4	3	4	3	3	3	3	3	4	4	5	5	2	3	3	4	3	4	4	3	3	4	4	4	4	4	4	3	3	3	1	4	3	3	4	3	2	3	5	3	5
382	252	1	1	3	3	3	2	2	3	5	3	5	2	5	4	3	5	4	3	4	2	5	4	3	3	3	4	5	4	5	4	3	5	4	5	2	3	3	4	3	3	2	4	3	4	2	4	3	4
383	130	1	1	3	4	1	3	3	3	5	5	4	5	5	5	4	4	3	5	5	4	4	4	4	4	4	4	5	5	4	4	4	3	4	3	3	3	4	4	2	3	3	3	3	4	3	4	4	2
384	257	1	1	3	3	3	3	1	5	5	4	3	4	5	4	4	5	5	3	5	5	5	4	2	4	3	4	3	5	4	4	3	4	4	4	4	2	3	2	3	4	4	3	3	4	2	3	4	5
385	239	1	3	3	3	2	4	2	1	2	4	4	2	3	4	2	4	2	3	3	3	4	4	4	4	3	3	2	4	3	4	5	3	4	3	2	2	5	3	3	4	3	3	5	3	5	4	3	5
386	312	1	1	2	3	4	3	1	3	4	5	3	2	2	2	4	4	4	4	3	3	3	4	4	3	4	3	4	2	2	5	3	2	4	4	3	3	4	2	4	3	4	3	4	4	3	4	2	5
387	327	1	2	4	3	1	3	2	3	2	5	4	5	2	5	3	3	5	4	4	4	5	4	3	5	3	3	3	2	5	2	3	3	3	3	3	2	2	3	4	2	2	3	3	2	4	2	2	4
388	450	1	2	3	2	3	3	2	4	5	3	5	5	4	5	5	4	3	5	3	4	5	4	4	4	4	4	2	4	4	4	5	4	4	4	4	5	5	4	4	5	4	5	4	5	4	5	4	4
389	376	1	1	2	2	1	3	2	3	3	4	3	1	3	4	4	3	5	3	4	5	3	5	3	3	3	3	4	4	4	4	4	2	5	2	4	4	1	3	4	4	4	4	4	5	3	3	3	4
390	253	1	2	3	4	1	4	1	3	4	4	4	3	4	1	2	3	3	4	4	4	5	4	3	2	3	3	4	3	2	3	4	2	3	3	2	3	5	3	3	3	5	3	3	3	4	4	3	2
391	228	1	2	3	2	1	3	1	2	2	4	1	4	4	2	2	3	3	2	3	4	3	4	3	4	2	3	3	5	3	4	3	2	3	3	3	4	3	2	4	1	2	2	2	4	3	2	4	2
392	339	1	2	2	3	1	3	1	2	4	2	3	2	3	3	2	4	1	1	3	3	3	1	3	3	2	3	3	2	4	3	5	3	3	5	3	2	3	4	3	3	4	3	2	3	5	4	4	2
393	194	1	2	4	2	4	2	1	5	3	3	3	3	3	4	2	3	5	3	4	3	3	5	5	4	3	3	4	3	4	5	4	3	5	5	5	4	4	4	5	4	4	4	4	4	4	4	5	4
394	446	1	1	4	1	1	3	1	5	3	5	3	4	3	5	3	4	3	3	5	4	5	4	3	5	4	4	3	3	4	3	3	3	3	3	4	2	4	2	4	3	3	3	3	3	3	2	4	3
395	394	1	1	2	1	5	3	3	3	3	3	3	3	4	4	5	5	5	4	3	4	4	3	4	3	4	4	4	3	4	5	3	3	3	3	4	5	4	3	4	5	5	4	3	3	5	3	3	4
396	262	1	2	5	2	6	2	4	5	2	3	4	2	4	3	4	4	3	4	1	4	4	4	4	2	3	3	5	4	2	5	4	4	3	3	5	3	4	3	5	4	3	4	5	4	5	4	4	3
397	162	1	2	2	4	3	1	4	4	4	5	5	5	5	4	5	5	4	3	5	5	4	5	3	4	5	4	4	4	5	3	4	4	2	3	4	4	5	5	4	4	3	4	4	3	4	4	4	4
398	408	1	1	2	3	1	3	3	3	5	3	3	2	2	2	4	4	4	4	4	4	4	2	1	3	3	4	2	2	2	4	3	3	2	5	4	4	4	4	3	4	4	4	5	3	5	4	3	4
399	290	1	2	2	5	2	3	2	4	5	3	3	4	5	4	3	5	5	3	4	5	5	4	4	4	5	4	3	5	3	3	4	3	3	4	5	5	3	3	3	3	5	2	3	4	3	4	3	5
400	399	1	2	4	3	4	3	3	3	4	3	5	4	4	3	3	2	2	4	3	3	3	4	4	5	3	4	3	2	3	3	3	3	5	3	4	3	4	5	4	3	4	4	4	2	2	2	5	3
401	172	1	2	3	3	2	2	1	4	4	3	2	2	2	4	4	2	4	3	2	4	2	2	2	1	3	3	3	2	3	2	3	3	3	3	2	4	4	4	4	3	2	2	3	2	3	2	3	4
402	252	1	1	2	3	1	3	2	4	4	3	2	3	3	5	4	4	5	3	4	3	4	4	3	5	3	5	2	2	4	3	4	3	4	3	4	3	3	4	5	3	3	4	4	5	4	5	5	3
403	300	1	2	2	3	3	1	2	3	4	4	4	5	4	2	3	2	3	4	4	4	2	4	3	4	3	3	4	4	4	5	5	5	3	3	3	5	5	4	2	5	5	5	5	2	5	4	2	5
404	303	1	2	3	4	4	3	2	3	3	4	3	4	4	2	2	5	5	3	4	5	4	3	3	4	2	2	4	4	3	4	4	2	3	4	3	3	3	3	4	3	5	3	4	4	3	4	3	3
405	263	1	1	2	3	4	2	3	3	4	5	4	3	5	3	5	5	2	3	5	4	3	3	4	1	4	4	2	5	4	3	3	3	2	3	5	3	3	2	3	4	3	3	1	3	4	3	3	2
406	349	1	1	4	3	1	2	1	2	4	4	3	5	4	2	3	3	3	1	3	5	5	3	2	5	4	3	3	4	4	4	3	3	3	2	3	3	3	5	3	3	3	3	4	4	4	3	4	5
407	214	1	2	4	4	4	2	1	5	4	4	5	5	4	5	5	5	5	5	5	4	5	5	5	4	5	5	5	5	5	5	4	5	5	5	5	5	2	3	4	5	5	5	3	5	5	4	3	3
408	288	1	1	3	4	1	2	4	3	4	5	5	4	4	5	4	4	3	5	4	4	5	5	3	4	4	4	4	4	4	4	5	3	4	3	3	4	4	5	5	5	4	4	4	4	4	4	4	2
409	309	1	2	5	4	1	1	1	4	4	4	3	3	4	5	4	4	4	4	2	4	3	3	3	4	3	5	4	3	3	3	4	4	3	3	3	4	4	4	4	4	3	3	4	4	4	3	5	4
410	341	1	2	2	3	5	2	2	5	4	2	3	3	3	4	4	4	4	2	3	4	4	4	4	4	3	4	3	4	3	4	4	4	4	5	4	4	4	3	3	4	3	3	3	4	4	5	4	3
411	356	1	1	5	4	1	3	4	5	3	4	4	4	3	4	5	5	4	5	5	4	5	3	4	5	5	5	5	5	3	5	5	3	4	5	5	4	3	5	4	4	3	3	5	4	4	4	5	4
412	210	1	2	3	3	1	3	2	4	4	5	5	4	4	2	4	4	5	3	3	5	3	2	4	5	5	4	4	4	3	4	5	3	3	3	4	5	5	3	4	5	5	4	3	4	3	3	3	5
413	177	1	1	3	3	1	2	2	3	5	4	3	4	4	4	2	4	3	3	2	3	4	3	2	4	4	4	3	3	4	4	2	3	5	2	3	4	3	3	4	3	5	3	5	4	4	4	4	4
414	402	1	2	2	2	5	4	1	5	4	3	3	2	4	3	3	4	4	5	3	2	5	4	3	4	3	5	2	4	4	2	3	4	2	2	4	2	2	3	4	2	3	3	3	3	5	4	3	3
415	326	1	1	4	3	4	2	1	4	5	5	4	2	5	4	3	3	4	3	3	4	4	4	4	4	5	3	4	3	5	3	3	4	3	3	5	3	5	4	3	1	5	3	5	3	2	3	4	3
416	240	1	2	2	2	3	3	3	1	2	1	1	2	1	1	3	3	2	2	2	2	2	2	4	1	1	1	2	1	1	2	4	3	3	3	2	3	2	3	1	3	3	3	4	3	1	3	4	3
417	424	1	1	2	3	4	1	2	2	4	2	4	3	5	3	5	2	4	4	4	4	4	3	2	3	4	4	4	3	3	4	4	3	3	4	5	4	4	2	4	4	4	4	3	4	3	2	4	2
418	309	1	1	1	4	1	1	2	4	4	2	2	3	2	2	3	3	2	4	2	3	3	3	3	4	4	4	4	3	3	3	4	2	4	3	4	5	3	4	3	4	3	3	2	2	4	4	3	3
419	394	1	2	3	2	3	3	1	5	5	5	5	3	4	2	3	5	5	5	4	4	3	5	5	5	4	5	3	3	4	4	3	4	4	4	5	2	4	4	4	4	3	4	4	4	4	5	2	4
420	305	1	1	3	2	2	3	1	3	2	4	2	4	2	3	2	3	3	4	4	3	5	3	3	4	4	4	2	3	3	3	5	3	4	3	4	4	3	3	5	5	4	4	3	3	3	3	2	4
421	464	1	2	3	2	1	4	4	3	2	4	2	3	2	1	3	3	2	3	2	3	1	2	4	2	3	2	2	4	3	5	4	3	4	4	5	4	3	3	2	3	2	3	5	4	4	4	4	4
422	440	1	1	4	4	3	3	1	3	5	4	3	4	3	4	4	4	3	3	2	3	3	3	3	4	3	3	3	3	3	3	4	4	3	5	3	4	4	3	3	3	3	4	3	2	2	3	4	3
423	280	1	2	2	3	5	4	2	3	3	3	5	3	3	2	3	2	2	4	2	3	4	2	3	2	2	3	2	2	2	4	4	3	5	3	3	4	4	3	2	4	3	3	3	5	4	5	4	4
424	377	1	1	3	3	1	1	1	2	3	4	3	4	4	3	3	4	4	3	4	3	3	3	3	5	3	3	5	4	5	4	5	3	3	4	4	4	5	4	3	2	5	4	3	3	3	3	3	2
425	351	1	2	2	4	1	1	2	3	3	4	5	5	3	3	3	4	4	5	4	4	3	4	5	3	4	5	5	4	5	3	3	2	4	3	3	2	3	3	3	3	2	4	3	2	3	2	2	3
426	409	1	2	4	4	1	1	4	5	4	3	5	3	4	1	4	4	2	5	3	4	5	4	3	5	3	3	4	4	5	4	5	5	5	5	4	3	5	4	5	4	5	3	3	4	4	3	5	4
427	222	1	1	4	3	1	2	2	2	2	5	3	4	3	4	1	5	2	4	3	5	2	3	3	2	3	5	3	4	4	3	5	3	5	3	1	4	4	2	4	4	2	4	4	4	3	4	3	4
428	354	1	1	3	3	5	3	1	4	5	4	3	2	2	3	3	3	2	5	5	4	2	3	4	5	4	4	3	4	4	5	4	3	4	5	3	4	4	4	3	3	5	4	4	4	3	4	2	3
429	384	1	1	3	4	3	3	2	2	3	3	3	2	2	2	2	4	2	3	2	2	3	4	2	2	4	1	3	4	4	3	2	1	2	3	2	3	2	1	3	3	2	2	2	3	4	3	2	3
431	205	1	1	3	2	4	4	2	4	4	4	5	5	5	5	3	3	4	4	4	4	3	4	2	4	5	4	5	3	3	3	4	3	3	5	3	3	4	2	4	2	4	4	3	3	2	5	5	2
432	136	1	2	4	4	1	4	3	3	5	4	3	4	4	4	4	4	3	3	4	5	4	3	3	3	5	4	5	3	4	4	2	4	3	3	3	5	4	4	4	4	4	3	3	4	4	4	5	4
434	357	1	1	2	3	2	1	3	5	5	4	3	3	2	3	5	5	2	3	4	4	3	4	3	3	3	4	4	3	3	4	4	4	3	5	5	4	4	5	3	5	3	4	4	5	3	5	5	5
435	420	1	2	3	3	3	2	2	4	4	5	4	4	5	5	5	5	5	4	5	5	4	3	4	4	4	4	5	4	4	4	5	4	5	3	5	5	4	5	4	5	3	5	5	4	5	3	4	4
436	305	1	2	4	1	6	2	1	4	3	3	4	3	4	3	3	5	3	3	1	2	4	3	4	4	3	3	3	3	4	3	2	2	3	3	5	2	3	4	2	3	4	2	3	4	3	3	4	4
437	430	1	1	2	2	4	2	1	4	4	5	4	4	2	3	3	4	4	1	3	4	5	5	3	3	4	3	5	3	2	4	2	2	3	4	4	3	3	2	5	3	3	4	4	5	3	3	5	3
438	189	1	1	2	4	2	3	1	3	2	3	4	2	2	2	2	2	2	3	5	2	3	4	4	2	3	4	3	3	2	2	3	3	4	3	2	3	3	3	2	4	3	1	3	4	2	5	3	2
439	163	1	1	3	1	4	2	4	1	3	4	1	4	3	1	3	3	4	5	4	3	4	3	3	2	3	1	3	2	3	3	3	4	3	3	2	3	1	4	3	3	1	4	2	3	3	2	3	4
440	295	1	2	4	3	1	2	3	4	4	5	5	2	4	3	3	3	2	4	4	3	4	4	4	3	3	4	3	4	4	4	4	4	4	4	5	5	4	4	5	3	5	4	5	3	5	4	4	3
441	330	1	2	2	3	1	4	2	4	5	4	5	3	4	4	5	5	4	4	5	4	5	5	5	5	4	5	3	5	3	4	4	4	4	4	2	3	5	3	4	3	3	4	5	5	5	4	5	5
442	297	1	2	2	2	1	3	1	3	2	4	3	5	3	4	4	2	4	3	3	4	3	4	4	3	3	3	4	3	3	5	3	4	4	3	4	4	4	4	4	4	4	4	4	4	3	4	4	4
443	134	1	2	2	5	2	4	1	5	4	4	5	3	3	1	4	5	2	3	4	4	3	3	5	3	3	3	4	5	4	3	3	3	3	3	2	4	4	3	2	2	3	3	2	4	2	4	4	3
444	292	1	2	2	2	3	2	3	4	3	3	3	2	3	2	4	4	2	3	4	4	3	3	4	3	3	4	3	3	3	4	3	3	3	3	3	1	2	2	3	4	4	3	2	4	3	3	4	2
445	195	1	2	3	3	3	2	2	3	4	3	2	3	4	3	5	2	3	3	4	3	3	4	3	3	5	3	2	2	4	4	4	3	4	3	4	3	5	4	4	2	3	3	4	3	4	4	4	4
446	353	1	2	3	3	5	3	1	2	4	4	3	3	3	4	4	3	3	3	3	3	5	3	5	5	5	3	4	3	3	3	4	4	4	3	4	3	5	4	4	4	3	4	2	4	3	4	4	4
447	329	1	1	3	2	3	1	2	4	4	2	4	2	4	2	4	3	2	4	3	3	2	4	3	2	3	2	4	3	2	1	3	3	3	1	3	2	2	2	3	3	4	2	3	2	2	2	3	2
448	224	1	1	3	1	3	1	1	3	5	5	4	3	4	4	4	5	4	3	4	5	5	5	4	5	5	5	5	5	5	4	5	5	2	4	5	1	3	3	4	3	3	3	2	3	3	3	1	3
449	258	1	1	2	4	1	3	1	2	4	2	3	5	2	3	4	2	4	4	3	2	3	4	3	4	4	4	3	3	3	2	3	4	3	2	3	4	4	3	4	1	3	3	3	3	3	4	3	4
450	215	1	1	4	5	1	3	2	4	5	3	4	4	5	3	5	5	4	4	3	3	4	4	5	5	4	3	2	3	3	2	4	5	3	4	5	3	5	2	4	4	4	3	3	4	3	4	4	4
451	294	1	2	3	2	3	3	1	4	3	4	3	1	4	4	4	1	4	4	2	2	4	2	3	3	1	4	3	2	2	4	3	2	3	3	3	3	2	2	3	3	2	3	3	3	3	4	4	3
452	376	1	2	5	3	2	3	4	5	4	5	4	5	5	4	4	4	3	4	4	5	5	5	5	4	4	5	4	3	5	3	5	5	5	4	5	4	3	3	3	4	2	3	5	5	4	5	3	5
453	221	1	1	3	4	4	3	1	4	5	3	4	4	3	4	3	5	3	4	3	5	3	4	5	5	4	5	5	3	3	3	4	4	4	5	3	3	4	4	3	4	5	5	4	5	5	3	4	5
454	340	1	1	2	4	1	1	1	4	4	4	4	3	3	5	2	3	5	4	3	3	3	3	4	4	3	4	4	3	5	5	4	2	3	4	5	3	2	3	4	4	3	5	4	4	3	4	4	4
455	257	1	2	3	3	1	2	1	2	3	4	3	2	4	4	3	2	2	3	3	3	4	3	2	3	2	3	2	2	2	2	3	4	4	4	4	5	4	3	4	5	4	3	4	3	4	3	4	2
456	236	1	2	2	3	2	2	3	4	4	4	4	4	4	4	5	4	2	3	4	5	4	4	3	3	4	5	4	4	4	2	3	3	3	3	4	5	4	3	2	3	3	4	4	3	3	2	5	2
457	291	1	1	3	3	1	1	2	3	3	5	2	3	2	1	3	2	1	2	4	3	2	2	3	1	3	3	4	4	3	3	4	2	3	3	3	3	2	4	3	3	2	3	4	5	2	4	4	3
458	217	1	2	2	4	1	4	2	4	3	2	5	2	4	5	4	4	4	2	3	5	3	3	4	4	2	5	3	4	1	3	4	4	2	4	3	4	4	4	3	2	4	3	1	4	3	4	3	3
459	255	1	1	2	4	4	3	1	5	5	5	4	5	3	5	5	3	4	3	5	5	5	4	5	2	3	5	3	5	3	3	3	4	4	5	4	4	3	4	3	3	3	3	4	3	2	3	3	2
461	457	1	3	2	3	3	2	2	3	5	4	3	5	5	5	5	2	3	4	4	3	4	3	4	3	3	2	3	4	3	4	4	3	3	5	3	3	3	5	1	3	2	2	3	4	3	3	2	4
462	302	1	2	4	4	1	2	3	4	1	3	3	4	3	4	1	3	4	1	3	3	5	1	4	5	3	2	3	3	4	3	3	3	2	3	3	4	4	3	2	3	2	4	1	3	2	2	3	3
463	244	1	1	2	4	1	2	3	4	3	4	3	3	5	5	3	4	4	4	4	4	5	2	3	2	4	3	5	4	2	4	3	5	5	3	5	3	3	4	3	4	4	4	4	5	4	4	4	4
464	317	1	2	3	5	2	1	1	3	4	4	3	4	4	5	3	2	5	4	5	4	3	2	5	3	4	3	3	3	4	3	3	2	3	3	4	5	4	3	3	2	3	4	4	4	1	2	4	2
465	291	1	2	3	4	4	2	2	2	3	3	1	2	3	4	1	2	2	2	3	2	1	3	1	2	1	3	4	2	1	3	3	3	2	2	3	2	3	2	1	3	3	3	2	4	4	3	3	3
466	282	1	2	3	3	2	3	4	4	4	5	3	2	5	4	4	5	5	3	5	1	3	4	5	4	4	4	3	4	4	4	4	4	3	4	4	5	3	3	4	3	3	4	4	4	5	4	3	2
467	349	1	2	2	3	4	3	1	4	4	4	3	3	4	2	4	3	4	3	4	2	4	4	3	3	4	4	5	4	3	3	5	3	4	3	3	4	3	4	5	4	3	4	5	5	4	4	4	4
468	360	1	2	2	3	1	3	3	4	3	3	4	5	4	4	5	4	4	4	5	2	4	5	5	4	4	5	5	5	5	4	3	4	4	1	4	5	4	4	4	3	3	5	5	5	4	4	4	2
469	257	1	2	1	2	4	3	1	2	2	3	4	2	1	3	3	3	2	2	4	3	4	3	3	2	3	2	3	3	2	4	3	2	3	5	3	4	3	3	4	3	5	5	3	4	2	4	3	3
470	253	1	2	2	3	1	4	4	2	2	1	1	1	2	2	1	1	2	2	1	2	3	2	2	2	2	2	1	2	1	4	2	2	2	2	2	4	2	5	2	3	2	2	3	3	2	2	2	4
471	277	1	1	3	4	4	1	3	4	2	3	3	5	4	3	3	5	4	5	3	4	4	5	4	2	5	4	4	4	2	5	3	4	3	4	3	4	5	4	3	4	5	5	3	5	3	3	4	3
473	178	1	1	4	4	5	2	2	3	3	3	3	2	3	2	2	3	3	2	3	3	2	4	2	2	2	3	1	1	3	4	4	4	4	2	3	3	4	4	4	4	3	3	3	3	4	3	5	4
474	409	1	2	3	3	2	3	1	4	2	5	4	4	2	4	1	4	4	3	4	4	4	3	4	4	1	2	3	2	3	1	4	2	3	4	3	2	3	4	2	4	3	3	4	3	3	4	3	4
475	431	1	1	3	5	1	4	4	5	5	5	5	5	3	5	5	5	5	5	5	4	5	5	4	5	5	5	4	5	5	5	4	3	4	4	3	4	4	4	4	4	4	5	5	4	5	5	5	4
476	280	1	2	3	1	1	2	1	3	4	3	4	1	3	4	5	4	4	4	2	2	4	3	3	3	3	5	3	3	3	4	4	3	3	3	4	4	4	4	4	3	5	3	5	5	5	5	4	5
477	346	1	2	2	3	4	4	1	3	3	4	5	4	4	5	5	4	5	2	4	4	4	3	5	5	5	5	4	4	4	3	2	5	2	5	4	4	4	4	5	3	4	5	2	4	2	3	4	3
478	324	1	1	4	3	3	4	3	4	2	3	5	3	3	3	3	2	3	3	2	5	3	4	4	3	3	2	3	3	3	4	3	2	3	4	3	3	4	4	3	3	3	4	2	5	5	2	2	5
479	546	1	2	3	3	4	2	3	4	1	2	3	2	3	1	3	2	3	3	1	4	2	2	3	1	2	1	4	2	3	2	2	3	3	3	2	1	2	3	1	2	3	3	3	2	3	3	1	1
480	389	1	1	3	4	1	2	4	3	3	4	4	4	5	3	5	3	5	3	2	4	3	3	3	5	4	3	3	4	3	4	5	3	3	4	4	5	3	3	2	4	4	3	5	5	4	4	4	5
481	289	1	2	2	4	2	3	1	3	4	3	3	3	3	3	3	3	3	3	4	3	4	4	4	4	4	4	4	2	3	5	4	4	4	4	4	4	5	1	5	4	3	5	4	3	5	4	5	4
482	223	1	1	2	2	1	4	3	5	3	3	2	4	3	3	4	2	3	4	4	4	4	3	3	3	2	3	3	3	4	4	4	4	3	3	3	4	4	4	5	4	4	2	1	3	5	4	5	4
483	171	1	2	3	3	6	2	3	4	4	3	3	2	3	3	4	4	5	4	3	3	3	4	5	4	3	4	4	4	4	3	3	4	4	4	5	5	3	3	4	5	5	4	3	4	4	3	3	4
484	316	1	2	4	3	4	3	1	4	2	3	4	4	4	4	4	5	3	4	4	3	3	5	4	4	4	4	4	4	4	5	2	3	3	3	4	4	2	3	3	3	3	4	4	5	5	3	4	4
485	239	1	2	3	3	5	2	1	2	4	3	3	5	3	4	4	4	2	3	4	1	3	4	2	3	3	3	4	4	2	4	2	2	2	2	3	3	4	3	4	4	3	2	3	3	3	3	3	3
486	186	1	2	2	4	1	3	1	3	2	4	4	2	3	2	4	4	4	3	1	3	3	3	2	2	3	3	3	3	4	4	2	3	2	3	1	2	2	2	2	3	4	3	3	3	3	1	3	2
487	248	1	2	5	4	3	3	1	3	4	3	4	3	4	2	4	3	5	3	4	3	3	3	4	4	4	3	4	3	3	5	4	5	5	5	4	3	5	4	2	4	4	5	5	5	5	4	5	3
488	213	1	2	2	3	4	3	4	1	2	2	3	2	3	2	1	2	3	3	2	2	1	2	2	3	3	2	2	1	3	2	2	3	4	3	5	2	2	3	4	4	2	2	4	4	1	3	4	3
489	434	1	2	2	4	2	4	2	2	1	2	2	2	3	2	4	2	2	4	3	1	3	3	4	2	4	3	2	4	2	3	3	3	3	3	2	3	3	3	2	3	3	2	3	5	3	3	1	3
490	370	1	2	1	3	4	4	3	3	3	2	4	3	4	5	3	5	4	2	4	4	3	3	3	5	4	4	3	4	3	3	5	4	4	3	4	4	4	5	5	3	5	5	4	4	5	3	3	5
491	299	1	1	3	4	5	4	4	4	5	3	3	4	2	3	5	4	4	4	3	2	5	5	4	4	3	5	4	4	5	3	3	3	4	3	3	4	5	2	3	3	3	3	3	3	2	3	3	4
492	418	1	2	4	3	5	1	1	2	4	3	3	4	4	4	3	3	5	2	4	4	3	3	3	3	3	4	4	4	4	4	5	4	4	4	4	5	4	3	4	4	5	4	4	3	4	5	3	2
493	306	1	2	2	4	4	3	3	4	4	2	3	3	2	3	4	4	3	5	4	3	1	3	2	1	3	3	3	4	4	2	2	3	3	4	2	4	4	3	4	5	4	4	3	3	2	4	2	3
494	231	1	2	4	4	1	2	2	4	3	3	3	1	2	3	4	3	5	3	4	3	3	2	5	3	4	3	3	3	3	3	4	4	4	4	4	4	3	4	4	3	3	4	4	3	4	4	4	3
495	421	1	1	2	3	1	3	3	2	3	3	4	4	2	4	4	3	3	4	3	4	4	4	2	3	4	4	3	2	4	5	3	4	4	3	2	2	4	4	4	3	5	4	2	2	3	4	3	2
496	343	1	2	4	4	6	3	1	3	1	2	3	3	3	2	3	2	3	3	1	2	2	2	3	3	4	2	2	1	1	3	2	2	2	2	3	2	3	2	3	3	4	1	2	4	2	1	4	2
497	217	1	1	3	2	1	3	4	2	3	3	3	4	3	3	3	4	3	2	2	3	3	5	3	2	3	3	3	4	3	3	3	5	2	4	3	4	4	4	4	4	2	3	4	3	4	3	3	3
498	284	1	2	4	3	4	3	1	5	4	5	5	4	2	4	2	5	3	3	5	5	5	5	4	3	4	3	4	3	3	5	4	4	4	5	3	3	4	3	4	4	3	2	3	5	4	4	4	5
499	229	1	1	1	3	4	4	1	4	5	5	4	5	5	4	4	5	4	5	3	2	4	5	5	5	5	5	4	4	4	4	4	4	5	4	5	4	3	4	3	4	2	3	4	3	4	3	4	3
500	189	1	2	5	5	3	2	3	3	4	2	4	4	2	4	2	5	4	4	3	3	2	2	2	3	3	4	3	2	4	4	3	3	4	3	3	4	2	4	3	4	3	3	4	3	5	4	2	3
501	374	1	3	3	4	6	3	1	4	5	4	4	5	4	3	4	5	4	5	5	4	4	4	5	3	4	5	5	3	3	4	2	3	4	4	4	4	5	2	2	3	2	3	4	3	3	1	4	3
502	452	1	1	2	4	2	2	2	3	3	2	3	1	3	3	1	3	4	2	1	2	4	3	4	2	2	5	2	2	3	3	2	3	3	3	3	3	3	5	4	3	2	3	3	2	3	3	3	3
503	188	1	2	4	4	2	2	2	3	3	4	5	5	5	4	3	3	4	4	5	5	5	4	4	5	4	5	4	3	3	3	3	4	3	4	5	4	4	5	3	3	4	3	4	4	3	3	3	4
504	345	1	1	2	3	1	2	3	4	3	3	3	3	5	3	4	2	4	3	3	2	1	2	5	3	2	3	3	2	4	2	3	5	3	3	3	4	5	4	4	4	2	4	3	4	3	5	4	3
505	247	1	2	4	4	2	4	1	5	4	4	2	4	2	3	5	3	4	3	3	3	5	3	3	4	5	3	5	5	5	3	3	4	3	3	4	2	2	3	4	4	4	4	2	4	5	3	4	2
506	261	1	2	2	3	1	4	1	4	3	3	3	2	3	3	3	4	5	2	3	2	4	3	4	3	3	4	3	4	4	3	4	4	3	5	4	4	3	4	3	3	4	4	3	5	4	3	5	3
507	252	1	2	3	3	2	4	1	5	4	4	5	4	4	4	4	5	5	4	4	5	5	4	5	5	3	4	5	5	4	4	4	4	5	4	4	4	4	5	4	3	4	3	5	5	4	4	5	4
508	230	1	2	3	2	4	4	2	2	3	2	3	2	3	3	3	3	3	2	3	3	2	4	3	5	4	3	3	4	1	3	3	3	3	3	3	2	4	3	3	5	4	3	2	3	4	3	3	4
509	303	1	2	2	4	5	2	1	5	5	3	4	3	4	4	4	5	3	4	3	3	2	2	3	3	4	5	3	4	4	5	3	5	3	3	4	5	3	4	3	5	2	4	3	3	4	4	3	5
510	233	1	1	2	4	1	2	1	3	1	4	2	2	3	5	3	3	3	3	2	3	4	4	2	2	4	3	3	3	3	2	4	4	4	2	2	4	2	4	4	4	2	3	2	3	2	2	3	2
511	321	1	1	1	3	2	3	1	5	4	4	3	3	3	3	4	4	4	4	3	4	3	2	5	4	2	3	4	4	3	5	3	3	4	3	4	2	2	2	5	3	5	3	2	5	5	4	2	4
512	295	1	2	3	1	5	3	1	3	3	4	4	3	2	3	3	4	4	5	2	4	2	3	3	4	4	3	3	4	3	3	3	4	3	5	5	3	4	4	4	4	2	4	2	4	2	3	4	2
513	280	1	2	2	4	1	3	2	3	2	3	3	3	4	2	3	1	4	3	3	5	2	1	3	3	4	4	1	2	4	4	3	4	3	3	4	3	3	2	3	2	4	4	4	3	5	4	3	2
514	227	1	2	3	1	1	2	3	5	5	4	5	2	4	4	4	3	4	4	2	4	4	3	2	3	3	4	3	4	2	4	3	2	3	5	4	3	3	3	4	4	2	3	3	4	4	1	4	3
515	253	1	2	2	4	1	3	1	3	4	4	3	2	4	2	3	4	3	5	3	3	4	5	4	3	2	3	2	3	4	1	3	4	3	3	3	3	4	3	5	3	2	3	2	3	3	1	3	3
516	360	1	1	2	5	3	3	2	2	5	5	4	4	3	3	4	4	3	5	4	3	4	4	3	4	4	4	4	3	4	3	3	2	3	2	4	2	2	3	2	3	2	5	3	3	3	3	3	2
517	340	1	2	3	3	1	2	2	3	4	3	4	3	3	3	3	2	4	5	3	3	4	2	3	3	5	2	5	3	3	3	3	1	3	3	2	4	2	3	4	4	4	3	4	4	5	4	4	5
519	307	1	2	4	4	2	3	3	5	5	4	2	4	4	4	5	4	5	4	5	4	4	5	3	5	4	4	5	2	5	4	3	4	4	3	5	4	3	3	4	3	4	3	4	3	3	4	2	4
520	360	1	1	4	4	3	3	2	3	3	2	3	3	2	2	2	3	3	2	2	4	2	3	3	3	2	2	2	2	3	5	4	3	4	2	3	3	4	3	4	3	3	3	2	3	3	4	3	3
521	166	1	1	3	3	1	2	2	5	4	4	4	5	5	5	4	3	5	4	4	3	4	5	5	4	4	5	4	5	4	2	5	5	4	3	5	5	4	5	4	3	4	5	4	4	4	5	5	5
522	343	1	1	3	5	3	3	1	2	4	3	2	3	2	3	3	3	2	3	1	2	2	4	3	4	2	3	2	3	3	3	3	4	4	5	4	3	4	3	5	4	4	4	3	2	3	4	4	4
523	246	1	1	4	2	4	1	2	3	3	4	2	3	4	3	3	4	3	4	4	5	4	4	4	3	4	5	3	5	5	3	4	4	3	4	5	4	3	5	4	3	5	4	4	4	3	4	4	5
524	345	1	2	2	3	4	2	2	4	3	4	4	5	5	4	4	4	3	5	4	3	5	3	4	3	4	4	3	2	4	4	4	4	4	3	3	5	3	4	3	5	3	4	4	3	4	3	5	3
525	238	1	1	2	4	4	3	1	2	2	3	2	3	3	4	3	1	2	1	1	1	2	3	2	2	2	2	1	1	2	3	4	3	3	3	4	4	5	3	4	3	3	5	4	2	3	3	3	4
526	155	1	1	2	4	3	3	1	4	2	3	4	3	4	3	5	2	3	5	4	3	5	4	5	3	5	5	5	2	2	3	4	4	4	3	3	3	4	2	4	4	5	3	3	2	4	2	4	4
527	169	1	1	3	2	5	2	4	4	3	4	5	4	2	3	3	3	4	4	4	2	3	4	2	2	3	3	1	3	3	4	3	3	3	1	4	3	4	2	3	2	3	3	3	4	4	3	3	3
528	303	1	1	1	4	4	3	2	3	1	3	1	3	2	2	2	4	3	3	3	3	3	2	3	5	3	4	4	5	2	4	2	3	4	5	1	2	2	2	3	3	1	2	3	4	2	3	3	2
529	320	1	1	3	3	4	3	2	4	4	4	4	4	5	4	4	5	4	4	3	4	3	4	4	5	3	5	5	5	5	5	4	4	4	4	5	5	4	4	4	5	3	5	4	3	5	4	5	4
530	227	1	1	5	3	1	3	4	3	4	3	3	3	4	3	2	4	5	4	3	3	1	2	4	3	1	1	4	5	3	3	3	3	5	3	4	4	4	4	3	5	4	3	3	5	4	3	3	4
531	351	1	2	4	2	1	3	3	2	3	3	4	2	3	2	4	3	3	4	2	4	3	1	4	3	2	4	2	3	3	2	3	3	2	2	2	3	4	3	2	2	4	3	3	2	2	3	3	4
532	167	1	2	3	4	1	3	2	3	5	3	2	4	3	3	2	3	4	4	3	3	4	4	4	3	3	4	2	5	4	4	2	4	4	2	3	4	4	3	2	3	3	3	3	4	5	4	4	3
533	294	1	2	2	2	4	3	3	4	3	5	5	5	2	3	5	3	4	4	5	5	3	3	4	5	4	5	3	5	3	5	3	3	4	5	2	3	4	3	5	4	4	2	3	4	3	3	2	2
534	203	1	2	4	3	2	2	3	3	4	3	4	4	3	4	5	4	2	3	3	5	5	4	4	5	1	2	4	3	5	4	4	4	4	5	3	4	3	4	3	4	5	3	4	4	4	3	3	4
535	247	1	1	3	3	2	2	2	4	5	5	4	4	4	4	4	3	5	5	3	4	5	4	2	3	5	4	4	4	5	5	4	4	4	5	5	4	5	5	1	4	5	4	5	3	5	5	5	5
536	303	1	2	2	4	5	3	2	4	2	5	4	4	5	4	5	5	4	3	2	4	3	4	2	4	4	3	3	3	5	3	4	3	3	2	3	5	3	2	3	3	4	4	4	2	1	4	3	2
537	231	1	2	2	3	5	3	1	2	5	1	2	2	3	3	1	2	4	2	2	2	2	2	2	1	3	1	3	2	3	2	4	2	3	4	3	3	3	3	3	4	3	4	3	2	2	3	3	4
538	269	1	2	4	4	5	3	4	4	3	3	4	4	3	4	5	3	3	4	4	4	5	3	3	5	2	5	5	3	3	3	3	3	5	4	2	4	3	4	2	5	3	3	3	4	4	2	2	4
539	380	1	1	3	3	2	2	2	2	2	3	2	4	3	3	3	3	3	3	2	2	2	4	2	4	4	3	3	5	5	3	4	3	3	4	4	1	3	2	3	3	3	4	4	5	3	3	3	3
540	253	1	1	4	3	4	1	1	3	3	3	4	3	3	3	4	3	4	5	4	2	4	4	4	3	4	4	4	3	3	4	4	3	3	4	4	3	3	4	3	4	4	3	4	3	4	3	4	3
541	366	1	1	4	3	1	3	3	4	2	4	2	2	3	1	1	1	2	1	3	2	2	3	2	2	3	2	1	2	1	3	2	3	3	1	3	2	3	3	2	3	2	1	3	3	3	2	2	3
542	209	1	1	3	4	1	2	2	4	5	5	4	5	5	5	5	5	4	5	5	4	5	5	5	5	5	5	5	3	4	5	3	5	4	3	5	3	4	4	5	5	4	4	4	4	5	5	3	3
543	342	1	2	3	4	1	3	1	3	4	4	5	3	2	4	3	2	4	5	4	3	5	4	3	4	4	1	4	3	4	4	4	2	4	3	3	4	2	5	3	4	5	2	4	4	4	4	4	3
544	415	1	2	2	1	2	1	2	4	3	4	4	4	3	3	4	3	2	3	4	3	3	3	4	5	5	3	4	4	3	4	4	4	5	4	4	4	4	4	3	3	3	4	4	2	5	4	4	3
546	236	1	2	2	2	4	4	3	5	5	4	5	5	4	4	4	5	3	5	5	5	5	5	5	5	5	5	5	5	3	3	5	5	4	4	4	4	5	4	5	3	5	4	3	4	4	4	4	5
547	346	1	2	3	3	1	2	1	5	2	3	3	5	5	4	3	4	2	3	4	3	4	4	4	5	2	4	4	4	4	4	3	3	2	3	4	4	4	4	2	5	3	3	2	4	3	3	3	4
548	283	1	2	3	3	4	3	3	3	4	3	5	5	4	3	4	4	5	4	3	4	5	5	4	3	5	4	4	5	3	4	4	3	3	4	4	2	3	3	3	4	2	4	4	3	4	4	4	4
549	329	1	2	4	3	3	1	2	2	1	1	1	3	4	4	2	3	3	4	3	3	3	3	2	4	5	2	4	4	3	4	4	3	5	4	4	3	4	3	4	3	4	5	4	4	4	4	4	4
550	251	1	1	2	3	1	3	1	2	4	4	3	4	5	3	3	4	3	3	5	3	3	4	4	5	2	3	2	2	5	3	4	4	4	3	3	3	4	4	3	3	3	2	3	4	3	3	3	4
551	306	1	1	3	3	3	3	4	4	2	5	3	4	3	3	4	5	4	4	5	2	3	4	2	4	3	4	3	2	4	4	3	3	4	5	4	4	3	4	5	4	3	4	4	4	3	3	4	3
552	287	1	1	3	3	1	3	2	4	3	3	4	4	5	2	5	4	3	4	3	3	4	4	2	3	4	4	3	3	3	3	3	3	4	3	4	4	5	4	4	5	4	3	3	4	3	5	5	4
553	393	1	2	3	4	3	3	1	3	4	2	3	3	2	3	4	4	4	2	4	3	4	3	4	4	3	4	3	3	3	5	3	2	4	4	4	4	3	4	3	4	3	4	5	3	4	3	4	3
554	320	1	2	3	3	2	4	2	3	2	2	3	3	3	2	2	2	3	3	3	4	3	2	5	5	3	1	2	4	2	4	3	4	2	3	4	4	4	2	2	3	3	4	4	3	2	3	3	3
555	327	1	1	2	2	1	2	3	5	4	3	3	4	3	3	3	4	5	4	3	2	5	3	4	4	3	5	3	3	3	3	3	4	4	3	4	4	3	3	4	4	3	3	4	3	1	4	2	3
556	267	1	2	3	4	1	1	1	4	2	2	2	1	3	4	3	1	2	4	4	2	4	3	2	2	2	3	2	2	2	2	2	3	2	2	1	1	2	3	2	2	2	3	2	2	2	2	3	2
557	260	1	1	2	3	3	4	1	3	5	4	2	3	4	4	3	3	5	4	3	5	4	5	4	4	4	4	4	4	2	4	4	2	3	4	2	4	3	2	4	3	2	2	3	5	1	3	3	5
558	265	1	2	2	3	5	3	1	1	3	4	4	5	4	3	4	4	3	4	5	3	3	3	4	4	4	2	4	3	4	4	5	4	4	4	4	3	3	4	2	3	3	4	2	5	3	4	3	5
560	266	1	1	3	3	4	3	3	3	4	4	5	4	2	4	4	4	4	4	4	2	2	3	5	4	3	3	4	5	2	3	4	3	3	4	3	3	2	4	3	3	4	4	3	4	4	4	4	5
561	323	1	2	5	2	4	4	2	5	5	5	5	4	5	5	5	5	5	5	5	4	5	4	5	4	5	5	5	5	5	5	4	4	3	5	5	4	5	5	4	5	5	4	4	4	4	4	5	5
562	466	1	1	3	3	5	3	1	4	4	5	5	4	4	5	5	4	3	4	5	5	3	4	5	4	4	4	5	4	5	4	4	4	3	2	3	4	3	3	3	4	4	4	2	4	5	4	3	3
563	369	1	1	3	4	4	3	1	4	2	5	2	2	3	3	3	3	2	4	3	3	3	1	4	3	2	4	2	3	3	3	2	3	4	3	3	3	4	2	4	4	3	2	3	3	4	2	3	3
564	273	1	1	3	3	3	4	1	5	4	3	5	4	2	4	3	3	4	3	3	4	3	5	5	2	4	4	3	5	3	4	4	4	3	3	3	3	4	3	3	3	5	5	3	4	3	5	4	4
565	396	1	2	3	3	4	3	4	3	4	5	4	2	3	4	5	2	3	3	1	2	4	1	1	4	2	3	3	3	3	5	2	2	5	3	4	4	4	4	4	4	4	3	4	3	4	3	4	4
566	267	1	2	2	3	5	2	1	4	1	3	3	2	3	1	1	3	1	3	5	3	3	3	3	1	2	4	3	4	3	4	3	4	2	3	4	3	3	1	3	4	4	4	4	2	4	4	3	2
567	136	1	1	2	2	2	2	4	3	3	2	2	1	3	3	2	3	4	1	2	4	4	2	4	1	3	2	1	2	3	4	3	3	3	3	3	4	3	3	4	3	4	3	3	4	3	2	4	3
568	219	1	2	2	3	2	2	2	4	4	4	5	5	1	5	3	2	3	4	5	5	5	3	5	3	3	4	3	3	5	3	4	3	5	4	3	4	4	3	5	4	4	5	5	4	4	5	4	3
569	150	1	2	3	4	1	2	1	4	3	3	4	3	3	2	5	4	2	3	2	4	4	4	4	3	3	3	4	4	3	2	2	2	3	4	5	4	2	3	4	3	5	5	4	3	4	3	4	3
570	271	1	1	1	2	4	2	3	4	5	4	3	4	3	3	5	5	5	4	5	3	5	4	4	5	4	3	3	3	4	3	4	5	5	5	4	4	3	4	3	5	4	4	3	3	3	5	3	3
571	301	1	1	2	3	4	3	2	5	4	3	3	4	4	3	5	4	4	3	3	4	4	3	3	4	3	4	5	4	5	5	4	5	5	4	3	4	3	2	3	4	5	4	4	3	4	3	2	4
572	434	1	1	2	3	1	3	3	3	4	4	4	3	3	4	4	5	5	4	3	5	3	4	5	4	3	5	4	3	3	4	4	5	4	5	5	5	4	4	5	5	4	3	4	5	3	4	4	4
573	326	1	1	5	3	3	3	4	3	4	4	4	2	2	3	5	2	3	4	3	1	2	2	4	4	4	4	2	5	4	5	4	3	3	3	3	3	4	3	2	3	3	2	2	4	1	4	4	3
574	282	1	2	2	5	3	3	1	4	4	4	5	3	4	4	4	3	4	5	3	3	2	4	3	3	2	5	4	5	3	4	4	2	3	4	3	4	4	4	4	3	3	4	3	3	5	3	5	2
576	123	1	2	2	3	6	1	3	4	4	4	2	4	3	4	3	3	4	2	3	4	3	5	3	2	2	2	4	4	3	4	3	4	5	4	3	3	3	3	3	4	3	3	4	2	4	4	4	4
577	318	1	2	3	2	1	2	1	3	2	4	4	2	2	2	3	3	3	4	4	2	3	1	4	3	3	3	4	3	3	4	4	4	5	5	5	4	3	3	5	5	5	5	3	4	3	3	4	3
578	361	1	1	2	5	1	3	1	3	4	3	3	5	3	4	4	3	4	4	4	5	4	4	4	4	5	3	5	5	5	3	4	5	4	3	4	3	3	3	4	3	4	3	4	4	3	4	4	4
579	181	1	2	2	2	3	2	1	4	3	4	4	5	5	5	3	3	4	3	3	4	4	3	3	3	4	3	3	3	4	3	3	4	4	5	3	5	3	4	4	3	2	4	4	3	4	4	4	3
580	391	1	1	3	3	4	2	1	5	5	4	3	5	3	4	4	4	4	3	3	5	4	5	2	4	5	4	5	5	3	4	3	4	4	3	4	3	3	4	4	4	4	4	5	3	4	3	3	4
581	327	1	2	1	4	1	3	3	1	1	3	4	3	3	3	3	4	3	4	5	2	2	3	4	3	4	4	2	4	2	4	4	4	3	4	4	4	4	3	3	3	4	3	4	3	3	4	4	4
582	266	1	2	1	4	4	4	1	3	3	4	2	4	3	3	3	5	4	4	3	3	3	3	2	4	2	1	3	4	2	5	4	3	4	4	3	3	3	2	2	3	3	1	3	5	3	2	1	2
583	350	1	2	2	3	3	1	2	2	3	2	4	3	3	3	5	4	3	3	1	4	2	3	4	2	2	2	3	1	1	2	3	3	4	1	4	3	2	2	2	1	3	2	4	3	4	3	3	3
584	481	1	2	1	3	1	3	2	3	2	3	4	3	3	4	1	3	3	3	3	3	3	3	5	3	5	3	5	3	4	4	4	3	3	4	5	5	4	4	4	4	4	4	3	4	4	4	4	4
585	314	1	1	2	3	1	3	2	2	3	1	3	3	3	3	3	2	2	3	3	3	4	4	3	2	4	4	4	2	3	3	3	4	3	4	4	2	3	2	5	4	4	3	5	4	3	3	2	5
586	319	1	2	2	3	3	3	1	4	4	3	2	4	5	4	4	3	4	4	5	3	3	4	3	4	4	2	4	4	2	4	4	2	3	3	2	3	3	3	2	4	3	3	2	3	2	2	3	2
587	263	1	2	4	2	1	4	3	3	3	4	1	3	1	1	4	4	3	4	3	4	4	3	3	3	3	3	3	1	4	3	3	4	4	3	3	2	3	2	2	3	3	3	3	2	3	3	3	3
588	232	1	2	3	3	5	1	1	2	1	3	3	2	3	2	3	3	4	2	2	3	4	4	3	3	3	3	3	1	2	3	3	4	3	4	4	2	4	3	3	3	3	3	3	3	3	3	5	3
589	366	1	2	3	3	4	2	3	5	5	3	4	3	2	3	4	3	3	4	5	3	3	4	5	3	3	5	4	5	4	3	5	4	4	3	3	3	3	3	5	3	5	3	4	4	3	5	3	3
590	231	1	2	2	3	6	4	3	3	3	3	3	4	4	4	5	3	3	3	4	3	3	5	4	5	4	4	4	4	3	5	4	4	3	5	5	4	4	4	5	5	3	5	5	3	5	5	5	5
591	305	1	1	4	3	1	3	2	4	4	2	2	4	3	2	5	4	4	3	4	3	3	4	3	2	3	3	5	3	1	4	4	3	4	3	3	3	2	3	4	4	3	2	3	3	4	5	4	3
592	261	1	1	2	5	6	3	2	2	4	2	3	3	2	2	3	4	3	3	2	4	4	3	4	1	2	2	4	3	2	4	4	4	3	4	3	4	4	4	4	3	2	3	4	3	4	3	4	1
593	338	1	2	2	3	2	3	2	3	2	3	3	1	2	2	3	3	2	3	1	2	2	3	4	2	2	1	3	3	2	2	4	4	4	3	3	3	4	3	3	2	3	2	3	3	2	3	2	4
594	326	1	1	3	2	2	3	1	4	4	2	3	3	2	4	5	4	4	3	2	5	4	3	2	3	5	3	3	4	4	2	3	4	4	2	4	3	3	4	4	3	4	4	4	3	5	3	5	3
595	383	1	2	2	2	1	4	3	4	4	5	5	4	4	4	2	2	2	3	1	4	5	3	5	4	4	4	4	3	4	3	3	5	3	3	3	3	3	3	4	3	3	4	3	4	4	3	2	3
596	259	1	2	2	5	1	4	3	5	2	4	3	5	5	3	3	4	5	2	5	4	3	5	4	1	5	3	3	4	4	4	3	4	4	2	2	3	2	3	4	4	5	3	4	3	3	4	3	4
597	278	1	1	3	3	4	3	1	3	4	3	3	2	2	2	5	4	2	3	3	3	3	3	3	4	2	2	3	3	1	5	3	4	2	5	5	3	4	4	4	4	5	4	4	4	3	4	5	3
598	221	1	1	4	2	3	2	2	3	2	3	4	2	2	3	4	2	5	2	2	3	3	3	4	3	2	3	4	2	4	3	3	4	3	3	3	2	4	4	4	2	3	3	3	3	3	4	4	3
599	264	1	2	3	3	1	4	4	3	3	4	4	3	4	3	4	3	2	3	4	4	4	4	3	2	2	4	3	5	4	5	5	4	4	4	3	5	5	5	3	4	5	5	5	5	4	4	3	5
600	330	1	1	3	3	3	1	4	3	3	4	3	4	4	2	3	1	4	4	3	4	2	5	4	3	2	2	5	3	3	4	3	3	2	2	2	3	4	3	3	2	4	2	4	3	5	2	4	1
601	360	1	2	5	3	1	2	2	4	3	3	5	3	2	3	2	5	3	2	4	3	3	2	3	4	2	3	4	4	4	2	3	4	1	3	5	3	2	3	4	3	4	4	3	5	3	3	4	2
602	226	1	1	2	3	3	4	2	4	4	5	3	3	4	5	4	4	4	5	5	5	4	4	3	5	5	3	5	4	5	4	3	4	2	3	3	4	4	5	4	4	4	4	3	3	3	5	3	3
603	369	1	2	2	1	2	2	1	2	4	4	5	4	4	3	5	4	4	5	4	4	3	3	3	5	4	5	5	5	5	4	5	3	5	5	4	4	5	4	4	4	2	3	4	4	5	3	3	5
606	450	1	2	2	3	3	4	2	3	4	4	4	3	4	4	3	3	3	3	4	5	1	3	5	3	5	4	5	3	5	4	2	1	4	4	3	4	3	4	2	4	3	4	3	4	4	2	3	3
607	238	1	2	4	4	2	3	1	3	5	4	3	5	5	4	5	4	5	2	4	3	4	4	5	5	4	5	4	4	3	4	4	3	4	4	3	4	5	4	5	4	4	5	4	5	4	4	3	5
608	200	1	1	3	3	2	3	1	5	3	3	3	4	3	3	3	3	2	2	5	3	3	3	4	4	2	3	4	5	5	4	3	3	4	4	4	3	2	3	3	3	4	4	4	4	3	5	3	4
609	157	1	2	3	3	4	2	2	5	5	4	5	4	3	3	4	5	4	5	4	4	5	4	4	5	5	4	3	5	4	3	4	3	3	2	3	3	5	4	3	3	4	3	3	3	3	4	4	4
610	419	1	2	2	3	2	3	4	4	4	5	5	4	4	4	3	4	5	5	3	4	4	5	5	4	4	3	3	2	3	4	3	5	4	4	5	4	4	5	4	4	5	4	3	4	3	4	5	5
611	352	1	1	4	3	1	3	1	3	4	5	5	5	5	5	3	4	4	5	5	5	4	5	3	4	4	3	5	5	3	4	4	5	5	5	4	4	5	4	5	4	5	5	5	5	5	4	5	5
612	295	1	1	5	4	1	2	2	3	3	5	5	4	5	2	4	2	5	4	3	3	4	4	5	4	4	4	4	1	3	3	3	4	4	5	3	4	4	4	4	3	4	4	4	5	4	4	5	3
613	322	1	1	4	4	3	3	1	5	4	3	4	4	4	5	3	3	3	4	4	5	3	5	4	5	3	2	3	5	4	3	4	4	3	3	5	4	4	3	3	5	4	3	4	2	5	2	4	4
614	209	1	2	1	2	3	2	1	4	5	5	5	4	5	4	5	5	5	5	4	4	4	5	5	4	5	4	5	5	4	5	5	5	4	5	5	5	3	4	5	4	5	5	4	4	4	5	5	5
615	495	1	2	3	2	4	4	2	3	5	3	3	5	3	4	2	3	4	5	3	4	4	4	5	4	3	5	5	4	3	3	4	1	3	4	4	3	3	4	5	2	3	3	3	3	3	3	2	4
616	310	1	2	2	4	1	3	2	4	4	4	4	3	3	2	2	3	4	3	5	3	2	3	3	3	3	4	4	3	3	3	2	3	2	2	2	4	4	4	4	2	5	3	1	3	3	1	3	3
618	358	1	1	2	4	4	2	1	5	3	4	4	3	4	3	3	4	5	2	3	4	5	3	4	3	5	2	3	3	4	4	4	4	3	5	4	4	3	3	5	4	4	4	5	5	3	3	4	5
619	338	1	2	3	2	4	3	1	4	2	3	3	1	4	2	2	3	2	4	4	3	3	2	2	3	4	3	3	3	3	3	2	2	4	4	3	4	3	4	2	3	4	4	4	3	2	3	3	4
620	317	1	2	3	3	2	3	1	3	3	2	2	5	4	3	3	3	4	3	2	4	3	4	3	3	4	5	4	3	3	4	3	3	3	3	4	1	3	4	3	3	3	3	2	4	2	4	3	4
621	236	1	3	2	4	3	3	4	4	4	5	3	5	3	4	3	5	4	4	4	4	4	4	5	4	4	4	4	5	3	3	5	4	4	4	4	3	3	2	5	4	4	3	3	2	2	5	3	4
622	337	1	1	2	3	2	4	4	1	2	3	2	1	2	4	2	4	1	1	3	3	3	3	2	3	1	1	2	2	2	3	3	2	3	2	2	3	2	3	3	2	3	4	3	2	2	2	3	5
623	450	1	2	3	3	5	2	1	3	5	4	3	4	5	3	5	3	4	4	5	4	5	3	5	5	5	4	5	4	4	4	2	4	3	5	4	3	4	4	4	3	4	4	5	4	5	2	3	4
624	407	1	1	2	1	1	2	2	3	3	5	5	4	5	4	4	4	4	4	5	4	3	5	3	3	5	5	5	3	4	3	3	4	4	3	3	5	5	5	4	4	4	4	5	5	4	5	4	5
625	427	1	1	2	3	5	3	4	3	3	3	4	5	3	3	4	3	3	3	3	2	4	3	4	3	3	4	4	2	3	2	3	3	3	4	1	4	5	4	3	3	3	3	3	3	3	2	4	3
626	259	1	2	2	3	4	3	1	4	4	5	4	3	5	3	4	4	5	3	4	3	3	3	4	3	5	3	2	5	5	3	5	4	3	4	3	4	2	4	3	3	4	2	3	3	4	4	2	3
627	220	1	2	3	3	3	3	3	2	2	2	2	4	2	4	5	4	3	3	3	3	3	3	3	4	3	2	3	3	3	3	5	4	3	4	3	4	4	3	4	4	4	3	3	4	4	4	4	4
628	289	1	3	2	5	1	2	4	4	5	5	5	4	3	4	2	4	5	4	4	5	4	5	3	4	5	5	3	5	3	3	4	4	4	4	3	3	4	4	3	3	3	2	4	2	4	1	2	4
629	304	1	1	2	3	3	3	1	5	4	5	5	5	4	2	4	4	5	5	5	4	4	4	2	4	4	4	5	5	5	3	3	3	4	5	4	3	3	4	1	5	3	3	5	4	3	2	3	3
630	387	1	1	2	4	2	2	1	3	1	2	3	3	5	3	4	3	3	3	2	4	3	2	2	4	4	3	3	2	2	1	4	3	3	3	2	3	2	3	3	4	4	4	4	2	3	3	3	3
631	164	1	2	4	2	1	3	4	2	4	2	4	2	3	3	3	4	3	4	4	4	4	4	5	2	5	3	4	3	3	4	3	3	3	4	4	3	3	4	5	3	2	3	4	4	3	2	4	3
632	422	1	2	3	3	4	3	2	3	3	4	4	3	3	2	5	3	3	3	4	3	2	3	3	4	5	4	3	3	3	3	4	2	2	3	2	3	2	2	3	1	2	1	3	1	2	2	2	3
633	287	1	1	3	5	6	3	1	2	3	2	4	3	5	4	5	3	3	1	3	5	2	3	5	3	3	4	4	4	4	5	4	3	4	3	4	4	4	4	2	3	5	5	3	3	3	4	3	4
634	265	1	1	2	2	3	2	1	4	4	3	3	3	3	3	3	2	1	3	4	3	3	3	3	3	3	3	3	5	3	3	3	3	4	2	2	3	4	1	4	4	3	3	3	3	3	3	1	4
635	219	1	1	3	1	4	3	2	5	5	5	5	5	4	5	4	4	4	4	5	4	5	5	5	4	4	5	4	5	4	5	5	4	3	5	3	3	5	4	5	5	4	5	5	4	5	5	3	4
636	167	1	2	1	3	1	2	2	3	4	3	5	3	5	5	3	5	3	4	2	5	3	4	3	5	5	4	3	5	4	5	4	5	4	4	5	5	3	4	4	4	5	5	4	4	4	4	4	2
637	365	1	1	3	2	2	2	3	2	3	4	5	2	3	2	2	2	4	5	3	3	3	2	2	4	4	3	1	4	4	3	2	2	3	3	2	3	3	4	5	3	3	4	4	4	2	2	3	3
638	305	1	1	4	4	1	3	4	2	3	3	1	2	4	3	2	2	3	3	2	1	2	2	3	3	5	3	4	3	3	3	4	3	3	2	4	5	4	2	4	2	1	3	4	3	3	2	3	3
639	196	1	1	3	4	3	4	1	1	5	4	3	3	4	3	4	4	4	5	4	4	3	3	3	4	4	4	4	4	2	2	3	4	2	3	4	4	3	4	4	3	4	4	4	3	3	4	3	4
640	196	1	1	4	3	5	2	2	4	2	4	3	4	4	5	2	4	4	4	2	5	4	4	2	3	4	4	4	3	3	5	4	5	4	5	4	4	4	5	3	3	3	2	3	5	4	5	4	3
641	273	1	1	3	3	4	3	2	3	4	2	5	3	4	3	4	3	4	3	3	5	5	5	3	3	3	2	5	2	3	3	5	5	3	3	4	4	2	3	4	3	4	2	3	4	2	3	4	4
642	433	1	2	2	3	1	4	2	5	4	5	4	5	4	5	5	5	5	5	5	5	5	4	4	5	5	5	3	5	4	3	3	3	3	4	4	2	5	3	4	5	4	5	3	4	4	4	4	5
643	279	1	1	4	4	2	4	1	3	5	4	3	3	4	5	2	4	3	5	4	4	3	4	5	3	4	4	2	4	4	4	4	4	4	2	4	5	2	4	4	3	4	3	4	3	4	4	4	4
644	179	1	2	2	1	3	2	4	4	3	3	5	4	4	4	5	4	4	5	5	5	5	5	5	5	4	4	4	4	4	2	5	3	3	3	5	5	2	3	3	4	2	3	2	2	4	4	2	3
645	280	1	1	3	3	2	4	3	2	2	5	5	4	4	3	4	3	4	3	2	4	4	4	5	3	4	4	4	4	3	3	4	3	4	4	4	2	4	3	4	4	4	2	3	3	3	3	4	3
646	278	1	2	2	3	4	2	2	2	3	5	3	2	4	3	3	2	1	3	4	4	2	3	3	3	2	2	1	1	2	3	2	2	2	2	2	2	4	3	1	2	3	2	4	2	3	2	1	3
648	295	1	2	2	2	3	1	1	5	5	5	5	4	3	4	5	4	4	5	5	4	4	5	3	4	4	2	4	4	3	3	3	4	3	4	2	5	4	3	3	5	3	3	4	3	4	4	3	4
649	281	1	2	2	4	2	3	2	3	2	4	5	4	3	4	4	2	4	5	4	3	5	2	4	4	3	5	3	3	3	3	3	3	3	4	4	5	4	3	3	3	2	2	3	3	3	4	4	3
650	355	1	1	3	2	1	2	2	4	5	3	3	4	3	4	4	4	5	4	4	4	3	5	4	5	5	4	4	4	4	3	4	3	4	3	5	5	4	4	4	4	5	4	5	5	5	4	4	3
651	447	1	1	3	2	1	2	2	3	5	3	3	4	3	1	5	2	4	3	2	2	5	2	5	4	3	3	1	3	4	4	3	4	4	3	4	5	3	3	3	5	2	3	4	4	2	3	3	3
652	390	1	2	1	4	2	2	4	2	3	4	2	3	3	2	3	5	3	3	2	4	3	3	3	3	3	2	2	2	3	3	3	3	3	2	4	3	2	4	1	4	4	2	3	4	2	3	2	2
653	278	1	3	2	4	2	4	2	3	2	3	2	3	4	3	4	3	4	4	5	4	5	2	5	3	2	1	3	3	3	4	3	4	4	3	4	4	2	3	3	4	4	2	3	3	5	3	4	4
654	211	1	2	3	1	4	4	1	4	3	4	3	4	4	4	4	4	2	4	5	4	5	3	3	3	4	3	4	2	2	3	4	4	3	4	4	4	4	3	3	4	4	5	4	4	2	3	4	3
656	304	1	2	3	2	1	4	1	4	4	3	4	2	2	3	2	3	4	3	1	5	5	3	4	3	3	4	4	4	5	4	3	3	4	4	5	3	3	4	2	4	3	3	4	2	3	3	5	2
657	301	1	2	3	3	2	4	1	2	2	4	4	4	4	4	3	3	3	4	3	4	2	3	4	3	5	4	1	1	5	3	4	3	4	3	3	4	3	4	5	2	4	3	4	4	4	2	4	4
658	298	1	1	4	2	1	3	1	4	5	4	4	2	2	3	4	5	5	5	4	4	3	5	4	4	2	4	3	4	5	3	3	5	2	4	4	3	3	3	4	4	5	4	3	3	5	4	4	3
659	315	1	2	3	2	1	2	2	4	2	3	4	3	4	4	3	5	3	2	3	3	3	3	3	4	4	4	4	4	3	4	4	4	3	2	4	3	4	3	4	2	3	4	3	4	4	3	3	3
660	288	1	2	2	3	4	3	3	4	3	5	4	4	5	5	5	5	3	3	5	4	5	5	5	5	5	4	4	3	4	4	3	3	3	4	2	3	4	3	2	3	4	2	4	4	5	3	5	4
661	254	1	1	3	4	1	4	2	4	5	5	4	5	5	5	4	5	5	4	5	5	4	4	3	4	5	5	5	5	3	4	4	3	2	3	2	4	4	4	4	4	4	2	4	4	3	2	4	3
662	256	1	2	2	3	2	3	3	3	1	4	4	5	3	3	3	3	5	4	4	3	3	3	5	3	4	3	2	3	4	5	4	4	5	3	4	4	4	5	4	5	4	4	3	5	4	5	4	5
663	297	1	1	2	3	1	2	2	3	3	2	3	1	1	5	3	3	4	3	3	4	3	3	2	1	3	2	4	3	5	3	3	3	4	3	3	4	2	2	2	4	2	2	4	3	4	3	3	4
664	256	1	2	3	2	5	3	1	1	5	2	3	2	3	3	1	2	2	2	1	3	3	1	1	2	3	1	2	2	3	4	3	4	4	3	3	2	3	2	3	2	2	3	3	1	2	3	2	3
665	242	1	1	2	5	3	3	3	1	3	3	2	1	4	2	4	3	4	3	2	2	3	1	3	3	2	2	2	1	4	4	4	2	2	3	4	2	3	3	3	3	4	3	5	3	3	3	1	3
667	279	1	2	4	4	3	2	1	5	4	3	5	5	4	5	5	4	4	5	5	4	5	5	5	5	4	4	5	3	5	3	3	4	4	4	4	4	4	3	3	3	4	3	4	4	4	3	4	4
668	420	1	1	4	4	4	2	2	3	4	4	4	5	4	3	5	3	2	4	4	4	4	3	4	4	3	3	5	3	1	3	4	2	3	2	4	3	3	4	3	3	4	5	2	4	2	3	4	4
670	387	1	2	2	3	1	4	1	2	3	1	2	3	1	3	3	1	3	2	3	1	3	2	2	3	2	2	3	3	2	2	3	2	1	3	2	3	2	3	3	2	3	2	4	3	3	3	3	3
671	399	1	2	2	2	5	2	2	3	2	2	2	3	4	1	2	3	1	4	1	2	2	3	1	3	1	4	2	2	2	3	3	3	4	2	3	4	4	2	3	3	5	5	4	3	3	4	3	4
672	134	1	1	3	3	5	4	2	2	5	4	4	4	3	4	5	4	4	4	4	4	3	4	2	5	4	4	4	4	4	4	3	3	4	5	4	4	3	4	3	4	3	3	5	5	4	5	4	3
673	272	1	1	2	4	5	2	2	3	4	4	4	2	3	3	5	3	4	4	4	2	5	1	4	4	3	3	3	5	3	3	4	4	3	3	5	5	4	3	3	5	5	3	4	4	4	4	4	4
674	270	1	1	3	4	3	3	4	3	4	5	2	4	2	4	3	4	5	3	5	3	3	2	5	5	4	3	5	4	3	4	3	3	4	5	3	5	2	2	3	4	4	3	2	3	3	3	3	4
675	187	1	3	3	3	3	3	2	4	3	4	2	2	2	5	3	3	5	4	4	4	3	3	4	5	4	4	5	4	4	4	4	4	4	4	3	3	3	4	5	4	2	2	3	4	3	3	5	4
676	237	1	2	3	2	2	4	3	5	5	4	4	5	5	5	4	4	5	4	3	4	3	5	5	5	5	4	4	4	4	3	4	4	4	5	4	4	3	5	5	5	3	5	2	3	3	3	4	4
677	211	1	2	2	3	4	4	1	3	3	4	4	3	4	5	3	4	1	3	4	2	3	4	5	2	3	2	4	3	3	4	2	4	3	5	3	5	5	3	5	4	3	4	3	4	3	3	4	4
678	440	1	2	2	4	3	2	2	2	4	3	3	5	3	3	5	5	4	5	3	5	5	4	4	4	4	3	2	3	2	4	4	4	5	4	5	3	4	4	5	4	4	3	4	4	3	5	4	5
679	374	1	2	2	3	4	4	3	4	3	4	5	3	2	4	3	4	4	3	3	4	5	4	4	4	5	5	4	3	3	3	2	4	3	3	4	3	3	3	3	4	4	4	3	3	3	5	4	4
680	401	1	2	2	3	2	2	2	5	4	5	4	5	5	5	5	5	5	4	4	5	5	4	4	5	5	5	4	3	4	4	5	4	5	4	3	4	5	3	4	3	3	4	4	5	4	4	5	3
681	357	1	1	4	3	4	3	3	2	3	3	2	2	4	2	2	3	1	1	3	1	4	4	4	1	3	3	1	2	2	3	2	4	3	3	4	3	3	2	3	3	3	3	2	4	2	1	2	3
682	209	1	2	2	3	4	3	1	3	4	4	5	4	3	5	4	4	3	3	5	4	4	5	4	4	5	3	5	5	4	4	3	2	4	3	2	2	4	4	4	3	3	2	2	4	5	3	3	4
683	258	1	1	2	4	1	3	1	4	3	5	4	3	3	3	3	2	2	4	4	3	3	2	3	3	2	4	4	3	2	3	3	2	3	4	4	4	5	3	3	4	3	2	4	4	3	4	3	4
684	339	1	2	1	3	4	2	2	4	3	5	5	4	4	3	4	3	2	3	4	2	2	4	3	3	4	5	4	5	3	4	4	2	4	3	3	2	4	4	3	3	4	5	4	3	3	5	4	3
685	202	1	2	3	4	3	4	1	2	4	2	5	2	5	2	4	3	3	3	4	2	3	3	4	2	3	4	3	3	4	4	2	1	3	2	3	4	3	2	3	3	4	2	2	3	2	4	3	2
686	357	1	2	3	3	4	2	3	4	3	5	3	2	3	4	4	3	3	4	4	4	4	4	3	4	3	4	2	3	2	3	4	4	3	3	2	2	4	4	4	4	4	5	3	4	3	5	3	3
687	280	1	1	2	3	2	1	1	5	4	4	4	5	3	4	4	5	5	4	5	5	5	5	5	5	3	5	3	5	5	4	4	4	3	4	3	4	4	3	4	1	3	3	5	4	4	3	4	3
688	270	1	1	2	2	2	3	4	5	5	5	5	5	5	5	3	5	5	5	3	5	5	5	3	5	5	5	4	5	5	5	5	5	5	5	5	3	3	4	5	4	4	5	5	5	4	4	5	5
689	356	1	1	2	4	5	3	4	4	2	5	2	4	5	5	4	4	5	4	4	5	4	5	5	5	3	5	4	5	4	4	4	3	3	2	3	2	3	5	4	2	4	4	3	3	4	3	4	4
690	335	1	1	2	3	1	4	1	3	2	5	3	4	3	3	2	2	2	3	2	3	4	3	3	3	5	2	4	2	2	4	4	4	3	3	2	2	2	2	3	3	4	3	3	3	4	2	3	3
691	271	1	1	3	3	4	2	1	4	4	3	4	3	3	2	4	4	3	3	4	3	3	3	3	3	3	4	4	4	3	5	4	3	4	3	4	3	3	4	5	3	4	4	5	3	3	4	4	4
692	392	1	2	3	3	3	2	3	2	3	3	4	4	4	4	5	2	3	3	3	4	1	3	3	2	2	3	2	4	2	3	2	3	3	2	5	4	4	3	2	4	3	2	3	4	2	4	2	4
694	349	1	1	2	2	2	3	2	2	4	4	3	2	3	4	3	2	3	4	2	4	4	3	4	5	3	4	3	3	3	4	4	2	4	3	2	4	3	2	4	3	3	2	4	4	4	3	4	4
695	347	1	1	5	4	3	2	1	5	5	5	3	5	4	5	3	4	4	5	5	3	3	3	3	5	5	3	2	4	4	4	3	5	4	4	5	3	4	3	4	4	3	4	4	3	4	3	3	2
696	275	1	1	3	3	2	3	2	3	4	3	4	4	2	3	4	4	3	2	3	3	3	1	1	1	2	2	3	3	3	1	2	4	4	3	2	3	1	3	3	3	3	2	4	2	3	3	3	3
697	326	1	2	3	3	1	3	2	5	4	4	4	4	5	4	4	4	5	4	5	4	3	5	4	4	4	2	4	4	4	4	3	4	2	3	4	3	5	4	5	4	5	2	4	4	4	4	4	4
698	199	1	2	2	1	1	3	1	4	4	5	4	4	4	3	5	3	4	3	3	4	1	4	4	4	3	5	4	4	5	3	4	3	4	5	4	3	4	3	4	4	3	3	4	4	2	2	3	4
699	373	1	2	3	3	1	3	3	2	3	3	3	3	3	3	3	2	3	2	2	3	4	2	2	3	4	3	4	4	2	3	3	3	4	4	5	2	1	4	3	4	3	1	4	5	3	4	3	3
700	285	1	2	1	3	6	4	1	5	5	4	5	4	3	3	4	4	4	5	4	4	3	4	3	3	3	5	3	3	2	4	3	4	5	4	4	4	4	4	4	4	4	4	4	4	4	3	3	4
701	258	1	3	3	2	6	4	1	5	5	4	5	2	4	5	5	4	5	4	4	5	5	4	4	5	3	5	4	3	5	4	3	5	3	5	4	4	3	3	4	4	3	3	4	4	3	5	3	4
702	383	1	2	5	3	2	3	1	5	4	4	3	3	5	4	5	4	4	5	4	5	5	4	4	5	4	4	4	4	3	3	4	3	5	4	3	4	2	4	4	5	3	3	5	4	3	4	4	5
703	243	1	1	2	4	4	2	1	3	4	3	2	4	4	3	2	3	3	2	2	3	3	3	4	4	3	3	4	3	2	4	3	3	5	4	4	3	4	4	4	3	3	1	5	4	2	3	3	3
704	187	1	2	1	2	2	4	1	3	5	3	4	3	3	3	3	4	4	2	3	2	3	3	5	3	3	2	4	4	3	4	3	2	1	3	3	5	2	3	4	2	3	4	5	5	4	2	3	3
705	175	1	1	1	4	4	3	2	4	3	3	3	4	4	4	3	3	5	3	5	4	4	4	4	3	3	4	4	3	3	3	3	4	4	4	4	4	3	3	4	4	5	2	3	3	3	3	3	2
706	348	1	2	2	3	4	3	1	3	3	4	3	2	4	3	4	3	4	3	4	5	4	4	3	4	4	3	3	4	3	2	3	3	4	4	2	4	4	3	5	4	3	3	3	4	3	4	3	3
707	197	1	1	2	3	5	2	1	4	3	2	3	4	2	2	2	3	2	3	2	2	3	1	3	3	2	1	2	3	2	3	3	5	3	4	4	3	3	4	4	2	4	2	2	3	3	3	3	3
708	440	1	2	1	3	2	4	1	5	5	4	5	5	5	4	4	5	5	5	5	5	5	5	5	5	4	3	5	5	4	4	3	3	4	5	4	3	4	4	5	5	3	3	4	4	5	3	3	3
709	133	1	2	3	2	4	3	4	1	4	5	4	3	3	2	4	4	3	3	1	4	3	4	2	4	3	3	3	4	2	5	3	5	4	4	3	4	3	3	5	2	3	5	3	5	4	4	3	4
710	435	1	2	3	2	1	2	2	4	3	5	4	3	4	5	3	4	4	4	3	4	3	4	4	4	4	5	3	3	4	2	2	2	3	4	4	3	3	2	3	3	3	3	3	2	3	3	2	3
711	316	1	2	2	2	6	3	2	3	2	1	3	4	3	4	2	3	3	3	3	3	3	4	5	3	2	5	5	3	2	4	4	3	4	5	4	5	4	4	4	4	3	3	5	2	4	5	4	3
712	292	1	1	4	2	1	4	2	3	3	3	4	5	3	2	4	3	3	2	4	2	3	3	3	4	5	3	5	3	3	2	3	2	4	4	4	4	3	3	4	3	2	3	4	3	3	4	3	3
713	256	1	1	2	3	3	1	4	3	4	2	3	4	5	4	4	3	5	3	4	1	2	4	2	2	4	4	5	5	3	5	4	4	5	5	3	3	3	2	3	3	5	3	2	5	3	4	4	5
714	331	1	1	5	4	4	4	1	3	2	2	3	4	3	3	3	2	3	3	2	2	1	3	3	2	4	2	1	2	2	3	3	2	3	3	3	4	3	2	3	3	2	3	4	3	4	2	3	3
716	388	1	2	4	3	1	3	3	3	2	3	2	2	3	4	2	3	1	4	2	4	2	3	4	2	1	4	2	3	3	2	4	3	2	3	3	3	4	3	3	1	2	2	2	3	3	2	3	3
717	309	1	1	3	2	5	2	2	3	2	2	3	2	3	3	2	2	3	3	4	3	3	3	3	1	4	5	3	4	2	2	3	4	3	4	3	4	3	3	2	3	2	4	2	3	2	4	3	4
718	312	1	2	4	3	1	2	1	3	3	3	4	4	4	2	3	4	3	3	2	3	3	3	3	3	2	2	1	3	4	4	4	3	4	4	4	3	3	3	3	3	4	3	3	4	3	4	2	3
720	295	1	2	2	2	1	2	1	3	4	4	3	3	5	4	3	4	4	5	3	4	5	4	3	2	4	3	5	4	3	4	4	5	5	4	3	4	4	3	3	3	4	3	3	2	3	3	3	5
721	324	1	1	5	3	2	3	2	3	2	2	2	3	3	2	3	3	2	4	4	4	2	3	3	3	4	2	4	2	4	4	3	3	2	2	4	3	2	4	1	2	2	2	1	3	2	2	3	3
722	163	1	2	2	3	3	2	3	5	5	5	5	5	4	5	4	4	4	5	4	5	4	5	4	4	5	5	4	4	5	3	4	4	3	5	5	3	4	4	2	5	4	4	4	2	4	3	3	3
723	192	1	2	2	3	2	2	1	5	5	5	5	3	5	2	2	4	4	5	4	4	5	4	3	5	5	3	4	4	3	3	4	4	4	4	4	4	2	4	3	5	3	4	4	4	2	2	4	3
724	359	1	2	2	3	1	1	3	5	4	5	3	3	4	5	3	5	3	2	4	2	4	2	5	3	4	4	4	2	3	5	5	3	4	4	5	3	4	5	5	4	4	3	5	4	5	3	4	3
725	313	1	2	3	4	1	3	1	3	5	4	3	5	4	3	3	3	4	3	4	4	4	4	4	4	4	5	5	4	3	3	3	4	3	5	4	5	5	4	4	3	3	3	4	5	4	4	4	3
726	285	1	2	2	4	2	4	3	5	4	5	5	5	5	4	5	4	5	4	5	5	4	5	5	5	5	5	4	3	5	5	3	4	5	5	4	3	4	3	4	4	5	4	4	5	4	5	5	4
727	301	1	1	3	3	4	2	2	4	5	3	5	4	5	5	4	5	5	5	5	5	4	5	5	4	5	5	5	5	4	5	3	4	4	3	4	4	4	4	3	2	5	5	3	5	3	5	4	4
728	327	1	2	3	4	5	2	1	4	4	2	3	4	3	3	4	3	3	3	3	2	3	3	3	4	4	3	3	4	3	4	5	4	5	3	4	3	3	3	4	4	4	3	4	4	4	3	4	4
729	256	1	1	3	5	1	2	1	4	5	4	5	3	4	5	5	3	4	5	4	4	5	3	3	5	5	5	3	5	5	3	3	2	4	5	3	4	3	3	2	4	4	5	4	4	3	3	4	5
730	237	1	1	4	3	2	3	4	3	4	5	3	3	3	3	4	3	4	4	4	4	5	4	2	2	4	2	4	3	5	3	4	2	3	4	4	5	4	4	2	4	4	4	3	2	5	3	5	3
731	315	1	1	2	3	1	3	1	4	1	4	2	4	3	3	2	3	5	3	4	3	3	4	3	4	2	3	4	4	4	3	2	4	2	3	4	4	2	4	3	3	3	4	3	2	4	3	2	3
732	221	1	1	2	3	1	4	1	1	2	2	2	2	1	1	4	2	3	2	2	1	2	3	3	3	3	2	1	2	2	3	2	2	2	2	3	5	2	2	2	2	3	1	4	3	3	3	2	1
733	332	1	1	2	4	4	3	1	2	3	2	3	4	3	3	5	3	4	5	3	3	3	3	3	3	3	1	4	2	2	4	3	3	3	5	5	2	4	5	4	3	3	4	3	3	4	2	3	5
735	382	1	2	2	2	1	2	2	4	4	5	3	5	4	4	5	3	5	4	5	3	3	4	5	4	3	3	5	5	4	4	3	3	4	3	4	3	4	3	5	4	4	3	4	5	4	3	3	3
736	337	1	2	2	3	1	4	1	4	4	5	3	4	4	5	4	3	5	3	4	4	5	3	2	5	3	5	3	4	2	4	4	4	5	4	4	4	3	3	3	4	3	4	4	5	3	3	4	4
737	320	1	2	2	3	1	2	1	1	2	2	2	3	1	4	1	2	3	2	3	2	2	3	2	2	3	2	1	4	2	3	4	4	4	4	4	3	4	5	4	5	5	5	2	4	4	2	4	4
738	378	1	1	5	3	4	1	1	3	3	3	4	4	5	3	3	4	4	3	3	3	3	3	5	5	3	3	4	4	4	3	4	4	4	4	4	3	2	4	3	3	3	3	4	3	3	2	3	5
739	433	1	1	3	2	6	3	1	5	4	3	5	4	5	4	5	4	3	3	3	3	3	4	4	3	5	5	4	5	4	4	3	3	4	5	3	4	4	5	5	3	4	3	3	5	5	4	3	5
740	381	1	2	2	4	1	3	2	4	4	3	4	2	4	5	2	4	2	3	3	3	4	4	3	4	3	2	3	2	4	2	3	3	4	5	3	2	3	1	3	3	3	5	4	4	3	4	4	3
741	152	1	1	3	3	1	3	3	4	3	3	3	4	5	5	4	4	4	4	4	2	4	3	5	5	5	2	3	4	3	5	4	5	3	4	3	3	5	4	4	5	4	3	5	5	4	4	4	5
742	197	1	1	2	4	5	3	1	5	3	3	3	4	3	2	4	2	4	3	4	4	4	3	4	4	5	3	3	3	4	3	2	3	5	5	3	3	4	3	3	3	4	4	3	4	4	5	3	4
743	250	1	2	2	4	5	3	1	4	3	3	4	4	5	4	3	4	3	3	2	1	3	5	3	3	4	2	5	4	5	4	3	4	2	3	4	3	4	2	3	4	3	3	4	4	3	4	3	3
744	302	1	1	3	4	2	2	1	3	4	3	4	3	2	3	3	4	4	2	3	3	3	3	4	4	3	2	3	3	4	4	4	4	5	3	4	5	4	4	4	5	5	3	3	4	5	4	4	5
745	341	1	2	3	3	1	4	4	3	3	2	3	2	3	4	3	2	1	3	3	4	2	3	2	4	4	3	2	2	1	3	4	4	2	5	4	3	4	4	4	3	1	4	2	2	3	3	4	3
746	241	1	2	2	3	1	3	4	2	1	3	1	5	2	2	2	1	2	4	2	2	3	5	2	3	3	4	3	4	3	3	3	3	3	3	3	3	3	5	1	3	4	3	5	4	2	3	4	3
747	314	1	1	5	2	3	3	3	4	5	4	3	3	4	3	3	4	3	5	4	5	3	5	4	3	4	5	4	4	3	4	3	3	3	2	4	3	4	3	3	3	4	3	3	3	3	5	4	3
748	239	1	1	4	3	2	3	1	5	5	3	3	4	4	3	4	4	2	3	3	5	2	3	3	3	4	5	2	4	2	2	4	4	3	3	3	4	3	3	3	4	2	2	4	3	2	4	4	3
749	251	1	2	3	2	1	2	1	4	2	4	4	3	3	3	4	2	5	5	3	1	5	3	3	5	5	5	4	2	3	4	2	5	4	4	3	5	3	4	3	5	5	5	5	5	5	5	3	4
750	187	1	2	3	3	3	3	1	5	2	2	4	3	4	4	4	2	2	2	3	3	2	2	4	3	2	1	5	3	2	3	3	3	2	3	3	4	3	4	3	5	4	3	3	3	3	2	3	4
[truncated: 16 more columns]
